# Supplementary material for: Contact-Network Phenotyping of the CDK Family Reveals Selective Distal C‑Lobe Contact Redistribution by Modern CDK5 Inhibitors and a Quantitative Selectivity Landscape against CDK2 and CDK1
Source: J Chem Inf Model. 2026 May 29;66(12):7276–95. doi: 10.1021/acs.jcim.6c00886 (PMC13292211; doi:10.1021/acs.jcim.6c00886)
Supplement: Supplementary file 2 [file ci6c00886_si_002.zip]

Archive with 18 entries (18 files):
- Table_1_cdk_combined_kinase_contact_summary_long.csv
- __MACOSX/._Table_1_cdk_combined_kinase_contact_summary_long.csv
- Table_2_cdk_region_usage_delta_vs_cdk5.csv
- __MACOSX/._Table_2_cdk_region_usage_delta_vs_cdk5.csv
- Table_3_cdk_group_region_usage_summary.csv
- __MACOSX/._Table_3_cdk_group_region_usage_summary.csv
- Table_4_cdk_region_usage_pivot.csv
- __MACOSX/._Table_4_cdk_region_usage_pivot.csv
- Table_5_cdk_liability_broad_kinase_contact_summary_long.csv
- __MACOSX/._Table_5_cdk_liability_broad_kinase_contact_summary_long.csv
- Table_6_cdk5_target_validation_kinase_contact_summary_long.csv
- __MACOSX/._Table_6_cdk5_target_validation_kinase_contact_summary_long.csv
- TableS7_full_16_comparator_cross_family_panel.csv
- TableS8_within_CDK5_and_matched_ligand_pair_summaries.csv
- TableS9_MD_ensemble_per_system_summary.csv
- TableS10_cutoff_sensitivity.csv
- analysis_parameters.json
- __MACOSX/._analysis_parameters.json
