# Supplementary material for: Contact-Network Phenotyping of the CDK Family Reveals Selective Distal C‑Lobe Contact Redistribution by Modern CDK5 Inhibitors and a Quantitative Selectivity Landscape against CDK2 and CDK1
Source: J Chem Inf Model. 2026 May 29;66(12):7276–95. doi: 10.1021/acs.jcim.6c00886 (PMC13292211; doi:10.1021/acs.jcim.6c00886)
Supplement: Supplementary file 2 [file ci6c00886_si_002.zip › Table_1_cdk_combined_kinase_contact_summary_long.csv]

panel_name	pdb_id	target_group	target_name	structure_name	summary_group	feature_name	feature_value	notes	source_panel
cdk5_target_validation	1H4L	CDK5	CDK5	1H4L	kinase_segment	activation_segment_core	499	contact-side counts by kinase segment	cdk5
cdk5_target_validation	1H4L	CDK5	CDK5	1H4L	kinase_segment	alphaC_candidate	109	contact-side counts by kinase segment	cdk5
cdk5_target_validation	1H4L	CDK5	CDK5	1H4L	kinase_segment	beta3_candidate	42	contact-side counts by kinase segment	cdk5
cdk5_target_validation	1H4L	CDK5	CDK5	1H4L	kinase_segment	c_lobe_core	726	contact-side counts by kinase segment	cdk5
cdk5_target_validation	1H4L	CDK5	CDK5	1H4L	kinase_segment	catalytic_loop_candidate	74	contact-side counts by kinase segment	cdk5
cdk5_target_validation	1H4L	CDK5	CDK5	1H4L	kinase_segment	dfg_candidate	26	contact-side counts by kinase segment	cdk5
cdk5_target_validation	1H4L	CDK5	CDK5	1H4L	kinase_segment	hinge	124	contact-side counts by kinase segment	cdk5
cdk5_target_validation	1H4L	CDK5	CDK5	1H4L	kinase_segment	n_lobe_core	1122	contact-side counts by kinase segment	cdk5
cdk5_target_validation	1H4L	CDK5	CDK5	1H4L	kinase_segment	non_kinase_context	5538	contact-side counts by kinase segment	cdk5
cdk5_target_validation	1H4L	CDK5	CDK5	1H4L	kinase_lobe	activation_segment	525	contact-side counts by kinase lobe	cdk5
cdk5_target_validation	1H4L	CDK5	CDK5	1H4L	kinase_lobe	c_lobe	800	contact-side counts by kinase lobe	cdk5
cdk5_target_validation	1H4L	CDK5	CDK5	1H4L	kinase_lobe	hinge_region	124	contact-side counts by kinase lobe	cdk5
cdk5_target_validation	1H4L	CDK5	CDK5	1H4L	kinase_lobe	n_lobe	1273	contact-side counts by kinase lobe	cdk5
cdk5_target_validation	1H4L	CDK5	CDK5	1H4L	kinase_lobe	non_kinase_context	5538	contact-side counts by kinase lobe	cdk5
cdk5_target_validation	1H4L	CDK5	CDK5	1H4L	kinase_motif_region	alphaC_region	109	contact-side counts by kinase motif region	cdk5
cdk5_target_validation	1H4L	CDK5	CDK5	1H4L	kinase_motif_region	beta3_lys_region	42	contact-side counts by kinase motif region	cdk5
cdk5_target_validation	1H4L	CDK5	CDK5	1H4L	kinase_motif_region	catalytic_loop	74	contact-side counts by kinase motif region	cdk5
cdk5_target_validation	1H4L	CDK5	CDK5	1H4L	kinase_motif_region	dfg_region	26	contact-side counts by kinase motif region	cdk5
cdk5_target_validation	1H4L	CDK5	CDK5	1H4L	kinase_motif_region	hinge_region	124	contact-side counts by kinase motif region	cdk5
cdk5_target_validation	1UNG	CDK5	CDK5	1UNG	kinase_segment	activation_segment_core	524	contact-side counts by kinase segment	cdk5
cdk5_target_validation	1UNG	CDK5	CDK5	1UNG	kinase_segment	alphaC_candidate	110	contact-side counts by kinase segment	cdk5
cdk5_target_validation	1UNG	CDK5	CDK5	1UNG	kinase_segment	beta3_candidate	44	contact-side counts by kinase segment	cdk5
cdk5_target_validation	1UNG	CDK5	CDK5	1UNG	kinase_segment	c_lobe_core	712	contact-side counts by kinase segment	cdk5
cdk5_target_validation	1UNG	CDK5	CDK5	1UNG	kinase_segment	hinge	212	contact-side counts by kinase segment	cdk5
cdk5_target_validation	1UNG	CDK5	CDK5	1UNG	kinase_segment	n_lobe_core	1160	contact-side counts by kinase segment	cdk5
cdk5_target_validation	1UNG	CDK5	CDK5	1UNG	kinase_segment	non_kinase_context	5150	contact-side counts by kinase segment	cdk5
cdk5_target_validation	1UNG	CDK5	CDK5	1UNG	kinase_lobe	activation_segment	524	contact-side counts by kinase lobe	cdk5
cdk5_target_validation	1UNG	CDK5	CDK5	1UNG	kinase_lobe	c_lobe	712	contact-side counts by kinase lobe	cdk5
cdk5_target_validation	1UNG	CDK5	CDK5	1UNG	kinase_lobe	hinge_region	212	contact-side counts by kinase lobe	cdk5
cdk5_target_validation	1UNG	CDK5	CDK5	1UNG	kinase_lobe	n_lobe	1314	contact-side counts by kinase lobe	cdk5
cdk5_target_validation	1UNG	CDK5	CDK5	1UNG	kinase_lobe	non_kinase_context	5150	contact-side counts by kinase lobe	cdk5
cdk5_target_validation	1UNG	CDK5	CDK5	1UNG	kinase_motif_region	alphaC_region	110	contact-side counts by kinase motif region	cdk5
cdk5_target_validation	1UNG	CDK5	CDK5	1UNG	kinase_motif_region	beta3_lys_region	44	contact-side counts by kinase motif region	cdk5
cdk5_target_validation	1UNG	CDK5	CDK5	1UNG	kinase_motif_region	hinge_region	212	contact-side counts by kinase motif region	cdk5
cdk5_target_validation	1UNH	CDK5	CDK5	1UNH	kinase_segment	activation_segment_core	493	contact-side counts by kinase segment	cdk5
cdk5_target_validation	1UNH	CDK5	CDK5	1UNH	kinase_segment	alphaC_candidate	108	contact-side counts by kinase segment	cdk5
cdk5_target_validation	1UNH	CDK5	CDK5	1UNH	kinase_segment	beta3_candidate	43	contact-side counts by kinase segment	cdk5
cdk5_target_validation	1UNH	CDK5	CDK5	1UNH	kinase_segment	c_lobe_core	707	contact-side counts by kinase segment	cdk5
cdk5_target_validation	1UNH	CDK5	CDK5	1UNH	kinase_segment	hinge	211	contact-side counts by kinase segment	cdk5
cdk5_target_validation	1UNH	CDK5	CDK5	1UNH	kinase_segment	n_lobe_core	1087	contact-side counts by kinase segment	cdk5
cdk5_target_validation	1UNH	CDK5	CDK5	1UNH	kinase_segment	non_kinase_context	5387	contact-side counts by kinase segment	cdk5
cdk5_target_validation	1UNH	CDK5	CDK5	1UNH	kinase_lobe	activation_segment	493	contact-side counts by kinase lobe	cdk5
cdk5_target_validation	1UNH	CDK5	CDK5	1UNH	kinase_lobe	c_lobe	707	contact-side counts by kinase lobe	cdk5
cdk5_target_validation	1UNH	CDK5	CDK5	1UNH	kinase_lobe	hinge_region	211	contact-side counts by kinase lobe	cdk5
cdk5_target_validation	1UNH	CDK5	CDK5	1UNH	kinase_lobe	n_lobe	1238	contact-side counts by kinase lobe	cdk5
cdk5_target_validation	1UNH	CDK5	CDK5	1UNH	kinase_lobe	non_kinase_context	5387	contact-side counts by kinase lobe	cdk5
cdk5_target_validation	1UNH	CDK5	CDK5	1UNH	kinase_motif_region	alphaC_region	108	contact-side counts by kinase motif region	cdk5
cdk5_target_validation	1UNH	CDK5	CDK5	1UNH	kinase_motif_region	beta3_lys_region	43	contact-side counts by kinase motif region	cdk5
cdk5_target_validation	1UNH	CDK5	CDK5	1UNH	kinase_motif_region	hinge_region	211	contact-side counts by kinase motif region	cdk5
cdk5_target_validation	1UNL	CDK5	CDK5	1UNL	kinase_segment	activation_segment_core	531	contact-side counts by kinase segment	cdk5
cdk5_target_validation	1UNL	CDK5	CDK5	1UNL	kinase_segment	alphaC_candidate	105	contact-side counts by kinase segment	cdk5
cdk5_target_validation	1UNL	CDK5	CDK5	1UNL	kinase_segment	beta3_candidate	65	contact-side counts by kinase segment	cdk5
cdk5_target_validation	1UNL	CDK5	CDK5	1UNL	kinase_segment	c_lobe_core	727	contact-side counts by kinase segment	cdk5
cdk5_target_validation	1UNL	CDK5	CDK5	1UNL	kinase_segment	hinge	212	contact-side counts by kinase segment	cdk5
cdk5_target_validation	1UNL	CDK5	CDK5	1UNL	kinase_segment	n_lobe_core	1129	contact-side counts by kinase segment	cdk5
cdk5_target_validation	1UNL	CDK5	CDK5	1UNL	kinase_segment	non_kinase_context	5573	contact-side counts by kinase segment	cdk5
cdk5_target_validation	1UNL	CDK5	CDK5	1UNL	kinase_segment	p_loop_candidate	52	contact-side counts by kinase segment	cdk5
cdk5_target_validation	1UNL	CDK5	CDK5	1UNL	kinase_lobe	activation_segment	531	contact-side counts by kinase lobe	cdk5
cdk5_target_validation	1UNL	CDK5	CDK5	1UNL	kinase_lobe	c_lobe	727	contact-side counts by kinase lobe	cdk5
cdk5_target_validation	1UNL	CDK5	CDK5	1UNL	kinase_lobe	hinge_region	212	contact-side counts by kinase lobe	cdk5
cdk5_target_validation	1UNL	CDK5	CDK5	1UNL	kinase_lobe	n_lobe	1351	contact-side counts by kinase lobe	cdk5
cdk5_target_validation	1UNL	CDK5	CDK5	1UNL	kinase_lobe	non_kinase_context	5573	contact-side counts by kinase lobe	cdk5
cdk5_target_validation	1UNL	CDK5	CDK5	1UNL	kinase_motif_region	alphaC_region	105	contact-side counts by kinase motif region	cdk5
cdk5_target_validation	1UNL	CDK5	CDK5	1UNL	kinase_motif_region	beta3_lys_region	65	contact-side counts by kinase motif region	cdk5
cdk5_target_validation	1UNL	CDK5	CDK5	1UNL	kinase_motif_region	gly_rich_loop	52	contact-side counts by kinase motif region	cdk5
cdk5_target_validation	1UNL	CDK5	CDK5	1UNL	kinase_motif_region	hinge_region	212	contact-side counts by kinase motif region	cdk5
cdk5_target_validation	3O0G	CDK5	CDK5	3O0G	kinase_segment	activation_segment_core	533	contact-side counts by kinase segment	cdk5
cdk5_target_validation	3O0G	CDK5	CDK5	3O0G	kinase_segment	alphaC_candidate	105	contact-side counts by kinase segment	cdk5
cdk5_target_validation	3O0G	CDK5	CDK5	3O0G	kinase_segment	beta3_candidate	66	contact-side counts by kinase segment	cdk5
cdk5_target_validation	3O0G	CDK5	CDK5	3O0G	kinase_segment	c_lobe_core	729	contact-side counts by kinase segment	cdk5
cdk5_target_validation	3O0G	CDK5	CDK5	3O0G	kinase_segment	hinge	236	contact-side counts by kinase segment	cdk5
cdk5_target_validation	3O0G	CDK5	CDK5	3O0G	kinase_segment	n_lobe_core	1103	contact-side counts by kinase segment	cdk5
cdk5_target_validation	3O0G	CDK5	CDK5	3O0G	kinase_segment	non_kinase_context	5315	contact-side counts by kinase segment	cdk5
cdk5_target_validation	3O0G	CDK5	CDK5	3O0G	kinase_segment	p_loop_candidate	49	contact-side counts by kinase segment	cdk5
cdk5_target_validation	3O0G	CDK5	CDK5	3O0G	kinase_lobe	activation_segment	533	contact-side counts by kinase lobe	cdk5
cdk5_target_validation	3O0G	CDK5	CDK5	3O0G	kinase_lobe	c_lobe	729	contact-side counts by kinase lobe	cdk5
cdk5_target_validation	3O0G	CDK5	CDK5	3O0G	kinase_lobe	hinge_region	236	contact-side counts by kinase lobe	cdk5
cdk5_target_validation	3O0G	CDK5	CDK5	3O0G	kinase_lobe	n_lobe	1323	contact-side counts by kinase lobe	cdk5
cdk5_target_validation	3O0G	CDK5	CDK5	3O0G	kinase_lobe	non_kinase_context	5315	contact-side counts by kinase lobe	cdk5
cdk5_target_validation	3O0G	CDK5	CDK5	3O0G	kinase_motif_region	alphaC_region	105	contact-side counts by kinase motif region	cdk5
cdk5_target_validation	3O0G	CDK5	CDK5	3O0G	kinase_motif_region	beta3_lys_region	66	contact-side counts by kinase motif region	cdk5
cdk5_target_validation	3O0G	CDK5	CDK5	3O0G	kinase_motif_region	gly_rich_loop	49	contact-side counts by kinase motif region	cdk5
cdk5_target_validation	3O0G	CDK5	CDK5	3O0G	kinase_motif_region	hinge_region	236	contact-side counts by kinase motif region	cdk5
cdk5_target_validation	4AU8	CDK5	CDK5	4AU8	kinase_segment	activation_segment_core	494	contact-side counts by kinase segment	cdk5
cdk5_target_validation	4AU8	CDK5	CDK5	4AU8	kinase_segment	alphaC_candidate	104	contact-side counts by kinase segment	cdk5
cdk5_target_validation	4AU8	CDK5	CDK5	4AU8	kinase_segment	beta3_candidate	65	contact-side counts by kinase segment	cdk5
cdk5_target_validation	4AU8	CDK5	CDK5	4AU8	kinase_segment	c_lobe_core	700	contact-side counts by kinase segment	cdk5
cdk5_target_validation	4AU8	CDK5	CDK5	4AU8	kinase_segment	catalytic_loop_candidate	75	contact-side counts by kinase segment	cdk5
cdk5_target_validation	4AU8	CDK5	CDK5	4AU8	kinase_segment	dfg_candidate	34	contact-side counts by kinase segment	cdk5
cdk5_target_validation	4AU8	CDK5	CDK5	4AU8	kinase_segment	hinge	112	contact-side counts by kinase segment	cdk5
cdk5_target_validation	4AU8	CDK5	CDK5	4AU8	kinase_segment	n_lobe_core	991	contact-side counts by kinase segment	cdk5
cdk5_target_validation	4AU8	CDK5	CDK5	4AU8	kinase_segment	non_kinase_context	2644	contact-side counts by kinase segment	cdk5
cdk5_target_validation	4AU8	CDK5	CDK5	4AU8	kinase_segment	p_loop_candidate	51	contact-side counts by kinase segment	cdk5
cdk5_target_validation	4AU8	CDK5	CDK5	4AU8	kinase_lobe	activation_segment	528	contact-side counts by kinase lobe	cdk5
cdk5_target_validation	4AU8	CDK5	CDK5	4AU8	kinase_lobe	c_lobe	775	contact-side counts by kinase lobe	cdk5
cdk5_target_validation	4AU8	CDK5	CDK5	4AU8	kinase_lobe	hinge_region	112	contact-side counts by kinase lobe	cdk5
cdk5_target_validation	4AU8	CDK5	CDK5	4AU8	kinase_lobe	n_lobe	1211	contact-side counts by kinase lobe	cdk5
cdk5_target_validation	4AU8	CDK5	CDK5	4AU8	kinase_lobe	non_kinase_context	2644	contact-side counts by kinase lobe	cdk5
cdk5_target_validation	4AU8	CDK5	CDK5	4AU8	kinase_motif_region	alphaC_region	104	contact-side counts by kinase motif region	cdk5
cdk5_target_validation	4AU8	CDK5	CDK5	4AU8	kinase_motif_region	beta3_lys_region	65	contact-side counts by kinase motif region	cdk5
cdk5_target_validation	4AU8	CDK5	CDK5	4AU8	kinase_motif_region	catalytic_loop	75	contact-side counts by kinase motif region	cdk5
cdk5_target_validation	4AU8	CDK5	CDK5	4AU8	kinase_motif_region	dfg_region	34	contact-side counts by kinase motif region	cdk5
cdk5_target_validation	4AU8	CDK5	CDK5	4AU8	kinase_motif_region	gly_rich_loop	51	contact-side counts by kinase motif region	cdk5
cdk5_target_validation	4AU8	CDK5	CDK5	4AU8	kinase_motif_region	hinge_region	112	contact-side counts by kinase motif region	cdk5
cdk5_target_validation	7VDP	CDK5	CDK5	7VDP	kinase_segment	activation_segment_core	515	contact-side counts by kinase segment	cdk5
cdk5_target_validation	7VDP	CDK5	CDK5	7VDP	kinase_segment	alphaC_candidate	110	contact-side counts by kinase segment	cdk5
cdk5_target_validation	7VDP	CDK5	CDK5	7VDP	kinase_segment	beta3_candidate	43	contact-side counts by kinase segment	cdk5
cdk5_target_validation	7VDP	CDK5	CDK5	7VDP	kinase_segment	c_lobe_core	746	contact-side counts by kinase segment	cdk5
cdk5_target_validation	7VDP	CDK5	CDK5	7VDP	kinase_segment	catalytic_loop_candidate	78	contact-side counts by kinase segment	cdk5
cdk5_target_validation	7VDP	CDK5	CDK5	7VDP	kinase_segment	dfg_candidate	27	contact-side counts by kinase segment	cdk5
cdk5_target_validation	7VDP	CDK5	CDK5	7VDP	kinase_segment	hinge	110	contact-side counts by kinase segment	cdk5
cdk5_target_validation	7VDP	CDK5	CDK5	7VDP	kinase_segment	n_lobe_core	1180	contact-side counts by kinase segment	cdk5
cdk5_target_validation	7VDP	CDK5	CDK5	7VDP	kinase_segment	non_kinase_context	5213	contact-side counts by kinase segment	cdk5
cdk5_target_validation	7VDP	CDK5	CDK5	7VDP	kinase_lobe	activation_segment	542	contact-side counts by kinase lobe	cdk5
cdk5_target_validation	7VDP	CDK5	CDK5	7VDP	kinase_lobe	c_lobe	824	contact-side counts by kinase lobe	cdk5
cdk5_target_validation	7VDP	CDK5	CDK5	7VDP	kinase_lobe	hinge_region	110	contact-side counts by kinase lobe	cdk5
cdk5_target_validation	7VDP	CDK5	CDK5	7VDP	kinase_lobe	n_lobe	1333	contact-side counts by kinase lobe	cdk5
cdk5_target_validation	7VDP	CDK5	CDK5	7VDP	kinase_lobe	non_kinase_context	5213	contact-side counts by kinase lobe	cdk5
cdk5_target_validation	7VDP	CDK5	CDK5	7VDP	kinase_motif_region	alphaC_region	110	contact-side counts by kinase motif region	cdk5
cdk5_target_validation	7VDP	CDK5	CDK5	7VDP	kinase_motif_region	beta3_lys_region	43	contact-side counts by kinase motif region	cdk5
cdk5_target_validation	7VDP	CDK5	CDK5	7VDP	kinase_motif_region	catalytic_loop	78	contact-side counts by kinase motif region	cdk5
cdk5_target_validation	7VDP	CDK5	CDK5	7VDP	kinase_motif_region	dfg_region	27	contact-side counts by kinase motif region	cdk5
cdk5_target_validation	7VDP	CDK5	CDK5	7VDP	kinase_motif_region	hinge_region	110	contact-side counts by kinase motif region	cdk5
cdk5_target_validation	7VDQ	CDK5	CDK5	7VDQ	kinase_segment	activation_segment_core	523	contact-side counts by kinase segment	cdk5
cdk5_target_validation	7VDQ	CDK5	CDK5	7VDQ	kinase_segment	alphaC_candidate	103	contact-side counts by kinase segment	cdk5
cdk5_target_validation	7VDQ	CDK5	CDK5	7VDQ	kinase_segment	beta3_candidate	65	contact-side counts by kinase segment	cdk5
cdk5_target_validation	7VDQ	CDK5	CDK5	7VDQ	kinase_segment	c_lobe_core	742	contact-side counts by kinase segment	cdk5
cdk5_target_validation	7VDQ	CDK5	CDK5	7VDQ	kinase_segment	catalytic_loop_candidate	78	contact-side counts by kinase segment	cdk5
cdk5_target_validation	7VDQ	CDK5	CDK5	7VDQ	kinase_segment	dfg_candidate	27	contact-side counts by kinase segment	cdk5
cdk5_target_validation	7VDQ	CDK5	CDK5	7VDQ	kinase_segment	hinge	112	contact-side counts by kinase segment	cdk5
cdk5_target_validation	7VDQ	CDK5	CDK5	7VDQ	kinase_segment	n_lobe_core	1132	contact-side counts by kinase segment	cdk5
cdk5_target_validation	7VDQ	CDK5	CDK5	7VDQ	kinase_segment	non_kinase_context	5264	contact-side counts by kinase segment	cdk5
cdk5_target_validation	7VDQ	CDK5	CDK5	7VDQ	kinase_segment	p_loop_candidate	46	contact-side counts by kinase segment	cdk5
cdk5_target_validation	7VDQ	CDK5	CDK5	7VDQ	kinase_lobe	activation_segment	550	contact-side counts by kinase lobe	cdk5
cdk5_target_validation	7VDQ	CDK5	CDK5	7VDQ	kinase_lobe	c_lobe	820	contact-side counts by kinase lobe	cdk5
cdk5_target_validation	7VDQ	CDK5	CDK5	7VDQ	kinase_lobe	hinge_region	112	contact-side counts by kinase lobe	cdk5
cdk5_target_validation	7VDQ	CDK5	CDK5	7VDQ	kinase_lobe	n_lobe	1346	contact-side counts by kinase lobe	cdk5
cdk5_target_validation	7VDQ	CDK5	CDK5	7VDQ	kinase_lobe	non_kinase_context	5264	contact-side counts by kinase lobe	cdk5
cdk5_target_validation	7VDQ	CDK5	CDK5	7VDQ	kinase_motif_region	alphaC_region	103	contact-side counts by kinase motif region	cdk5
cdk5_target_validation	7VDQ	CDK5	CDK5	7VDQ	kinase_motif_region	beta3_lys_region	65	contact-side counts by kinase motif region	cdk5
cdk5_target_validation	7VDQ	CDK5	CDK5	7VDQ	kinase_motif_region	catalytic_loop	78	contact-side counts by kinase motif region	cdk5
cdk5_target_validation	7VDQ	CDK5	CDK5	7VDQ	kinase_motif_region	dfg_region	27	contact-side counts by kinase motif region	cdk5
cdk5_target_validation	7VDQ	CDK5	CDK5	7VDQ	kinase_motif_region	gly_rich_loop	46	contact-side counts by kinase motif region	cdk5
cdk5_target_validation	7VDQ	CDK5	CDK5	7VDQ	kinase_motif_region	hinge_region	112	contact-side counts by kinase motif region	cdk5
cdk5_target_validation	7VDR	CDK5	CDK5	7VDR	kinase_segment	activation_segment_core	527	contact-side counts by kinase segment	cdk5
cdk5_target_validation	7VDR	CDK5	CDK5	7VDR	kinase_segment	alphaC_candidate	103	contact-side counts by kinase segment	cdk5
cdk5_target_validation	7VDR	CDK5	CDK5	7VDR	kinase_segment	beta3_candidate	64	contact-side counts by kinase segment	cdk5
cdk5_target_validation	7VDR	CDK5	CDK5	7VDR	kinase_segment	c_lobe_core	751	contact-side counts by kinase segment	cdk5
cdk5_target_validation	7VDR	CDK5	CDK5	7VDR	kinase_segment	catalytic_loop_candidate	77	contact-side counts by kinase segment	cdk5
cdk5_target_validation	7VDR	CDK5	CDK5	7VDR	kinase_segment	dfg_candidate	29	contact-side counts by kinase segment	cdk5
cdk5_target_validation	7VDR	CDK5	CDK5	7VDR	kinase_segment	hinge	112	contact-side counts by kinase segment	cdk5
cdk5_target_validation	7VDR	CDK5	CDK5	7VDR	kinase_segment	n_lobe_core	1142	contact-side counts by kinase segment	cdk5
cdk5_target_validation	7VDR	CDK5	CDK5	7VDR	kinase_segment	non_kinase_context	5261	contact-side counts by kinase segment	cdk5
cdk5_target_validation	7VDR	CDK5	CDK5	7VDR	kinase_segment	p_loop_candidate	48	contact-side counts by kinase segment	cdk5
cdk5_target_validation	7VDR	CDK5	CDK5	7VDR	kinase_lobe	activation_segment	556	contact-side counts by kinase lobe	cdk5
cdk5_target_validation	7VDR	CDK5	CDK5	7VDR	kinase_lobe	c_lobe	828	contact-side counts by kinase lobe	cdk5
cdk5_target_validation	7VDR	CDK5	CDK5	7VDR	kinase_lobe	hinge_region	112	contact-side counts by kinase lobe	cdk5
cdk5_target_validation	7VDR	CDK5	CDK5	7VDR	kinase_lobe	n_lobe	1357	contact-side counts by kinase lobe	cdk5
cdk5_target_validation	7VDR	CDK5	CDK5	7VDR	kinase_lobe	non_kinase_context	5261	contact-side counts by kinase lobe	cdk5
cdk5_target_validation	7VDR	CDK5	CDK5	7VDR	kinase_motif_region	alphaC_region	103	contact-side counts by kinase motif region	cdk5
cdk5_target_validation	7VDR	CDK5	CDK5	7VDR	kinase_motif_region	beta3_lys_region	64	contact-side counts by kinase motif region	cdk5
cdk5_target_validation	7VDR	CDK5	CDK5	7VDR	kinase_motif_region	catalytic_loop	77	contact-side counts by kinase motif region	cdk5
cdk5_target_validation	7VDR	CDK5	CDK5	7VDR	kinase_motif_region	dfg_region	29	contact-side counts by kinase motif region	cdk5
cdk5_target_validation	7VDR	CDK5	CDK5	7VDR	kinase_motif_region	gly_rich_loop	48	contact-side counts by kinase motif region	cdk5
cdk5_target_validation	7VDR	CDK5	CDK5	7VDR	kinase_motif_region	hinge_region	112	contact-side counts by kinase motif region	cdk5
cdk5_target_validation	7VDS	CDK5	CDK5	7VDS	kinase_segment	activation_segment_core	525	contact-side counts by kinase segment	cdk5
cdk5_target_validation	7VDS	CDK5	CDK5	7VDS	kinase_segment	alphaC_candidate	103	contact-side counts by kinase segment	cdk5
cdk5_target_validation	7VDS	CDK5	CDK5	7VDS	kinase_segment	beta3_candidate	65	contact-side counts by kinase segment	cdk5
cdk5_target_validation	7VDS	CDK5	CDK5	7VDS	kinase_segment	c_lobe_core	749	contact-side counts by kinase segment	cdk5
cdk5_target_validation	7VDS	CDK5	CDK5	7VDS	kinase_segment	catalytic_loop_candidate	75	contact-side counts by kinase segment	cdk5
cdk5_target_validation	7VDS	CDK5	CDK5	7VDS	kinase_segment	dfg_candidate	30	contact-side counts by kinase segment	cdk5
cdk5_target_validation	7VDS	CDK5	CDK5	7VDS	kinase_segment	hinge	113	contact-side counts by kinase segment	cdk5
cdk5_target_validation	7VDS	CDK5	CDK5	7VDS	kinase_segment	n_lobe_core	1127	contact-side counts by kinase segment	cdk5
cdk5_target_validation	7VDS	CDK5	CDK5	7VDS	kinase_segment	non_kinase_context	5438	contact-side counts by kinase segment	cdk5
cdk5_target_validation	7VDS	CDK5	CDK5	7VDS	kinase_segment	p_loop_candidate	51	contact-side counts by kinase segment	cdk5
cdk5_target_validation	7VDS	CDK5	CDK5	7VDS	kinase_lobe	activation_segment	555	contact-side counts by kinase lobe	cdk5
cdk5_target_validation	7VDS	CDK5	CDK5	7VDS	kinase_lobe	c_lobe	824	contact-side counts by kinase lobe	cdk5
cdk5_target_validation	7VDS	CDK5	CDK5	7VDS	kinase_lobe	hinge_region	113	contact-side counts by kinase lobe	cdk5
cdk5_target_validation	7VDS	CDK5	CDK5	7VDS	kinase_lobe	n_lobe	1346	contact-side counts by kinase lobe	cdk5
cdk5_target_validation	7VDS	CDK5	CDK5	7VDS	kinase_lobe	non_kinase_context	5438	contact-side counts by kinase lobe	cdk5
cdk5_target_validation	7VDS	CDK5	CDK5	7VDS	kinase_motif_region	alphaC_region	103	contact-side counts by kinase motif region	cdk5
cdk5_target_validation	7VDS	CDK5	CDK5	7VDS	kinase_motif_region	beta3_lys_region	65	contact-side counts by kinase motif region	cdk5
cdk5_target_validation	7VDS	CDK5	CDK5	7VDS	kinase_motif_region	catalytic_loop	75	contact-side counts by kinase motif region	cdk5
cdk5_target_validation	7VDS	CDK5	CDK5	7VDS	kinase_motif_region	dfg_region	30	contact-side counts by kinase motif region	cdk5
cdk5_target_validation	7VDS	CDK5	CDK5	7VDS	kinase_motif_region	gly_rich_loop	51	contact-side counts by kinase motif region	cdk5
cdk5_target_validation	7VDS	CDK5	CDK5	7VDS	kinase_motif_region	hinge_region	113	contact-side counts by kinase motif region	cdk5
cdk_selectivity_close	1HCK	CDK2	CDK2	1HCK	kinase_segment	activation_loop_candidate	202	contact-side counts by kinase segment	close
cdk_selectivity_close	1HCK	CDK2	CDK2	1HCK	kinase_segment	activation_segment_core	530	contact-side counts by kinase segment	close
cdk_selectivity_close	1HCK	CDK2	CDK2	1HCK	kinase_segment	activation_segment_tail	50	contact-side counts by kinase segment	close
cdk_selectivity_close	1HCK	CDK2	CDK2	1HCK	kinase_segment	alphaC_candidate	103	contact-side counts by kinase segment	close
cdk_selectivity_close	1HCK	CDK2	CDK2	1HCK	kinase_segment	ape_candidate	27	contact-side counts by kinase segment	close
cdk_selectivity_close	1HCK	CDK2	CDK2	1HCK	kinase_segment	beta3_candidate	65	contact-side counts by kinase segment	close
cdk_selectivity_close	1HCK	CDK2	CDK2	1HCK	kinase_segment	c_lobe_core	573	contact-side counts by kinase segment	close
cdk_selectivity_close	1HCK	CDK2	CDK2	1HCK	kinase_segment	catalytic_loop_candidate	83	contact-side counts by kinase segment	close
cdk_selectivity_close	1HCK	CDK2	CDK2	1HCK	kinase_segment	dfg_candidate	30	contact-side counts by kinase segment	close
cdk_selectivity_close	1HCK	CDK2	CDK2	1HCK	kinase_segment	n_lobe_core	1021	contact-side counts by kinase segment	close
cdk_selectivity_close	1HCK	CDK2	CDK2	1HCK	kinase_segment	p_loop_candidate	64	contact-side counts by kinase segment	close
cdk_selectivity_close	1HCK	CDK2	CDK2	1HCK	kinase_lobe	activation_segment	839	contact-side counts by kinase lobe	close
cdk_selectivity_close	1HCK	CDK2	CDK2	1HCK	kinase_lobe	c_lobe	656	contact-side counts by kinase lobe	close
cdk_selectivity_close	1HCK	CDK2	CDK2	1HCK	kinase_lobe	n_lobe	1253	contact-side counts by kinase lobe	close
cdk_selectivity_close	1HCK	CDK2	CDK2	1HCK	kinase_motif_region	activation_loop	202	contact-side counts by kinase motif region	close
cdk_selectivity_close	1HCK	CDK2	CDK2	1HCK	kinase_motif_region	alphaC_region	103	contact-side counts by kinase motif region	close
cdk_selectivity_close	1HCK	CDK2	CDK2	1HCK	kinase_motif_region	ape_region	27	contact-side counts by kinase motif region	close
cdk_selectivity_close	1HCK	CDK2	CDK2	1HCK	kinase_motif_region	beta3_lys_region	65	contact-side counts by kinase motif region	close
cdk_selectivity_close	1HCK	CDK2	CDK2	1HCK	kinase_motif_region	catalytic_loop	83	contact-side counts by kinase motif region	close
cdk_selectivity_close	1HCK	CDK2	CDK2	1HCK	kinase_motif_region	dfg_region	30	contact-side counts by kinase motif region	close
cdk_selectivity_close	1HCK	CDK2	CDK2	1HCK	kinase_motif_region	gly_rich_loop	64	contact-side counts by kinase motif region	close
cdk_selectivity_close	1HCK	CDK2	CDK2	1HCK	kinase_motif_region	post_ape_tail	50	contact-side counts by kinase motif region	close
cdk_selectivity_close	1FIN	CDK2	CDK2	1FIN	kinase_segment	activation_loop_candidate	211	contact-side counts by kinase segment	close
cdk_selectivity_close	1FIN	CDK2	CDK2	1FIN	kinase_segment	activation_segment_core	544	contact-side counts by kinase segment	close
cdk_selectivity_close	1FIN	CDK2	CDK2	1FIN	kinase_segment	activation_segment_tail	52	contact-side counts by kinase segment	close
cdk_selectivity_close	1FIN	CDK2	CDK2	1FIN	kinase_segment	alphaC_candidate	120	contact-side counts by kinase segment	close
cdk_selectivity_close	1FIN	CDK2	CDK2	1FIN	kinase_segment	ape_candidate	26	contact-side counts by kinase segment	close
cdk_selectivity_close	1FIN	CDK2	CDK2	1FIN	kinase_segment	beta3_candidate	65	contact-side counts by kinase segment	close
cdk_selectivity_close	1FIN	CDK2	CDK2	1FIN	kinase_segment	c_lobe_core	582	contact-side counts by kinase segment	close
cdk_selectivity_close	1FIN	CDK2	CDK2	1FIN	kinase_segment	catalytic_loop_candidate	85	contact-side counts by kinase segment	close
cdk_selectivity_close	1FIN	CDK2	CDK2	1FIN	kinase_segment	dfg_candidate	25	contact-side counts by kinase segment	close
cdk_selectivity_close	1FIN	CDK2	CDK2	1FIN	kinase_segment	n_lobe_core	1141	contact-side counts by kinase segment	close
cdk_selectivity_close	1FIN	CDK2	CDK2	1FIN	kinase_segment	non_kinase_context	7908	contact-side counts by kinase segment	close
cdk_selectivity_close	1FIN	CDK2	CDK2	1FIN	kinase_segment	p_loop_candidate	41	contact-side counts by kinase segment	close
cdk_selectivity_close	1FIN	CDK2	CDK2	1FIN	kinase_lobe	activation_segment	858	contact-side counts by kinase lobe	close
cdk_selectivity_close	1FIN	CDK2	CDK2	1FIN	kinase_lobe	c_lobe	667	contact-side counts by kinase lobe	close
cdk_selectivity_close	1FIN	CDK2	CDK2	1FIN	kinase_lobe	n_lobe	1367	contact-side counts by kinase lobe	close
cdk_selectivity_close	1FIN	CDK2	CDK2	1FIN	kinase_lobe	non_kinase_context	7908	contact-side counts by kinase lobe	close
cdk_selectivity_close	1FIN	CDK2	CDK2	1FIN	kinase_motif_region	activation_loop	211	contact-side counts by kinase motif region	close
cdk_selectivity_close	1FIN	CDK2	CDK2	1FIN	kinase_motif_region	alphaC_region	120	contact-side counts by kinase motif region	close
cdk_selectivity_close	1FIN	CDK2	CDK2	1FIN	kinase_motif_region	ape_region	26	contact-side counts by kinase motif region	close
cdk_selectivity_close	1FIN	CDK2	CDK2	1FIN	kinase_motif_region	beta3_lys_region	65	contact-side counts by kinase motif region	close
cdk_selectivity_close	1FIN	CDK2	CDK2	1FIN	kinase_motif_region	catalytic_loop	85	contact-side counts by kinase motif region	close
cdk_selectivity_close	1FIN	CDK2	CDK2	1FIN	kinase_motif_region	dfg_region	25	contact-side counts by kinase motif region	close
cdk_selectivity_close	1FIN	CDK2	CDK2	1FIN	kinase_motif_region	gly_rich_loop	41	contact-side counts by kinase motif region	close
cdk_selectivity_close	1FIN	CDK2	CDK2	1FIN	kinase_motif_region	post_ape_tail	52	contact-side counts by kinase motif region	close
cdk_selectivity_close	1W98	CDK2	CDK2	1W98	kinase_segment	activation_loop_candidate	200	contact-side counts by kinase segment	close
cdk_selectivity_close	1W98	CDK2	CDK2	1W98	kinase_segment	activation_segment_core	558	contact-side counts by kinase segment	close
cdk_selectivity_close	1W98	CDK2	CDK2	1W98	kinase_segment	activation_segment_tail	52	contact-side counts by kinase segment	close
cdk_selectivity_close	1W98	CDK2	CDK2	1W98	kinase_segment	alphaC_candidate	97	contact-side counts by kinase segment	close
cdk_selectivity_close	1W98	CDK2	CDK2	1W98	kinase_segment	ape_candidate	28	contact-side counts by kinase segment	close
cdk_selectivity_close	1W98	CDK2	CDK2	1W98	kinase_segment	beta3_candidate	65	contact-side counts by kinase segment	close
cdk_selectivity_close	1W98	CDK2	CDK2	1W98	kinase_segment	c_lobe_core	543	contact-side counts by kinase segment	close
cdk_selectivity_close	1W98	CDK2	CDK2	1W98	kinase_segment	catalytic_loop_candidate	77	contact-side counts by kinase segment	close
cdk_selectivity_close	1W98	CDK2	CDK2	1W98	kinase_segment	dfg_candidate	26	contact-side counts by kinase segment	close
cdk_selectivity_close	1W98	CDK2	CDK2	1W98	kinase_segment	hinge	10	contact-side counts by kinase segment	close
cdk_selectivity_close	1W98	CDK2	CDK2	1W98	kinase_segment	n_lobe_core	1120	contact-side counts by kinase segment	close
cdk_selectivity_close	1W98	CDK2	CDK2	1W98	kinase_segment	non_kinase_context	2600	contact-side counts by kinase segment	close
cdk_selectivity_close	1W98	CDK2	CDK2	1W98	kinase_segment	p_loop_candidate	42	contact-side counts by kinase segment	close
cdk_selectivity_close	1W98	CDK2	CDK2	1W98	kinase_lobe	activation_segment	864	contact-side counts by kinase lobe	close
cdk_selectivity_close	1W98	CDK2	CDK2	1W98	kinase_lobe	c_lobe	620	contact-side counts by kinase lobe	close
cdk_selectivity_close	1W98	CDK2	CDK2	1W98	kinase_lobe	hinge_region	10	contact-side counts by kinase lobe	close
cdk_selectivity_close	1W98	CDK2	CDK2	1W98	kinase_lobe	n_lobe	1324	contact-side counts by kinase lobe	close
cdk_selectivity_close	1W98	CDK2	CDK2	1W98	kinase_lobe	non_kinase_context	2600	contact-side counts by kinase lobe	close
cdk_selectivity_close	1W98	CDK2	CDK2	1W98	kinase_motif_region	activation_loop	200	contact-side counts by kinase motif region	close
cdk_selectivity_close	1W98	CDK2	CDK2	1W98	kinase_motif_region	alphaC_region	97	contact-side counts by kinase motif region	close
cdk_selectivity_close	1W98	CDK2	CDK2	1W98	kinase_motif_region	ape_region	28	contact-side counts by kinase motif region	close
cdk_selectivity_close	1W98	CDK2	CDK2	1W98	kinase_motif_region	beta3_lys_region	65	contact-side counts by kinase motif region	close
cdk_selectivity_close	1W98	CDK2	CDK2	1W98	kinase_motif_region	catalytic_loop	77	contact-side counts by kinase motif region	close
cdk_selectivity_close	1W98	CDK2	CDK2	1W98	kinase_motif_region	dfg_region	26	contact-side counts by kinase motif region	close
cdk_selectivity_close	1W98	CDK2	CDK2	1W98	kinase_motif_region	gly_rich_loop	42	contact-side counts by kinase motif region	close
cdk_selectivity_close	1W98	CDK2	CDK2	1W98	kinase_motif_region	hinge_region	10	contact-side counts by kinase motif region	close
cdk_selectivity_close	1W98	CDK2	CDK2	1W98	kinase_motif_region	post_ape_tail	52	contact-side counts by kinase motif region	close
cdk_selectivity_close	5A14	CDK2	CDK2	5A14	kinase_segment	activation_loop_candidate	101	contact-side counts by kinase segment	close
cdk_selectivity_close	5A14	CDK2	CDK2	5A14	kinase_segment	activation_segment_core	517	contact-side counts by kinase segment	close
cdk_selectivity_close	5A14	CDK2	CDK2	5A14	kinase_segment	activation_segment_tail	52	contact-side counts by kinase segment	close
cdk_selectivity_close	5A14	CDK2	CDK2	5A14	kinase_segment	alphaC_candidate	103	contact-side counts by kinase segment	close
cdk_selectivity_close	5A14	CDK2	CDK2	5A14	kinase_segment	ape_candidate	28	contact-side counts by kinase segment	close
cdk_selectivity_close	5A14	CDK2	CDK2	5A14	kinase_segment	beta3_candidate	63	contact-side counts by kinase segment	close
cdk_selectivity_close	5A14	CDK2	CDK2	5A14	kinase_segment	c_lobe_core	575	contact-side counts by kinase segment	close
cdk_selectivity_close	5A14	CDK2	CDK2	5A14	kinase_segment	catalytic_loop_candidate	87	contact-side counts by kinase segment	close
cdk_selectivity_close	5A14	CDK2	CDK2	5A14	kinase_segment	dfg_candidate	19	contact-side counts by kinase segment	close
cdk_selectivity_close	5A14	CDK2	CDK2	5A14	kinase_segment	hinge	52	contact-side counts by kinase segment	close
cdk_selectivity_close	5A14	CDK2	CDK2	5A14	kinase_segment	n_lobe_core	970	contact-side counts by kinase segment	close
cdk_selectivity_close	5A14	CDK2	CDK2	5A14	kinase_segment	p_loop_candidate	55	contact-side counts by kinase segment	close
cdk_selectivity_close	5A14	CDK2	CDK2	5A14	kinase_lobe	activation_segment	717	contact-side counts by kinase lobe	close
cdk_selectivity_close	5A14	CDK2	CDK2	5A14	kinase_lobe	c_lobe	662	contact-side counts by kinase lobe	close
cdk_selectivity_close	5A14	CDK2	CDK2	5A14	kinase_lobe	hinge_region	52	contact-side counts by kinase lobe	close
cdk_selectivity_close	5A14	CDK2	CDK2	5A14	kinase_lobe	n_lobe	1191	contact-side counts by kinase lobe	close
cdk_selectivity_close	5A14	CDK2	CDK2	5A14	kinase_motif_region	activation_loop	101	contact-side counts by kinase motif region	close
cdk_selectivity_close	5A14	CDK2	CDK2	5A14	kinase_motif_region	alphaC_region	103	contact-side counts by kinase motif region	close
cdk_selectivity_close	5A14	CDK2	CDK2	5A14	kinase_motif_region	ape_region	28	contact-side counts by kinase motif region	close
cdk_selectivity_close	5A14	CDK2	CDK2	5A14	kinase_motif_region	beta3_lys_region	63	contact-side counts by kinase motif region	close
cdk_selectivity_close	5A14	CDK2	CDK2	5A14	kinase_motif_region	catalytic_loop	87	contact-side counts by kinase motif region	close
cdk_selectivity_close	5A14	CDK2	CDK2	5A14	kinase_motif_region	dfg_region	19	contact-side counts by kinase motif region	close
cdk_selectivity_close	5A14	CDK2	CDK2	5A14	kinase_motif_region	gly_rich_loop	55	contact-side counts by kinase motif region	close
cdk_selectivity_close	5A14	CDK2	CDK2	5A14	kinase_motif_region	hinge_region	52	contact-side counts by kinase motif region	close
cdk_selectivity_close	5A14	CDK2	CDK2	5A14	kinase_motif_region	post_ape_tail	52	contact-side counts by kinase motif region	close
cdk_selectivity_close	5HQ0	CDK1	CDK1	5HQ0	kinase_segment	activation_segment_core	555	contact-side counts by kinase segment	close
cdk_selectivity_close	5HQ0	CDK1	CDK1	5HQ0	kinase_segment	alphaC_candidate	99	contact-side counts by kinase segment	close
cdk_selectivity_close	5HQ0	CDK1	CDK1	5HQ0	kinase_segment	beta3_candidate	64	contact-side counts by kinase segment	close
cdk_selectivity_close	5HQ0	CDK1	CDK1	5HQ0	kinase_segment	c_lobe_core	695	contact-side counts by kinase segment	close
cdk_selectivity_close	5HQ0	CDK1	CDK1	5HQ0	kinase_segment	catalytic_loop_candidate	77	contact-side counts by kinase segment	close
cdk_selectivity_close	5HQ0	CDK1	CDK1	5HQ0	kinase_segment	dfg_candidate	23	contact-side counts by kinase segment	close
cdk_selectivity_close	5HQ0	CDK1	CDK1	5HQ0	kinase_segment	hinge	135	contact-side counts by kinase segment	close
cdk_selectivity_close	5HQ0	CDK1	CDK1	5HQ0	kinase_segment	n_lobe_core	1064	contact-side counts by kinase segment	close
cdk_selectivity_close	5HQ0	CDK1	CDK1	5HQ0	kinase_segment	non_kinase_context	3133	contact-side counts by kinase segment	close
cdk_selectivity_close	5HQ0	CDK1	CDK1	5HQ0	kinase_segment	p_loop_candidate	45	contact-side counts by kinase segment	close
cdk_selectivity_close	5HQ0	CDK1	CDK1	5HQ0	kinase_lobe	activation_segment	578	contact-side counts by kinase lobe	close
cdk_selectivity_close	5HQ0	CDK1	CDK1	5HQ0	kinase_lobe	c_lobe	772	contact-side counts by kinase lobe	close
cdk_selectivity_close	5HQ0	CDK1	CDK1	5HQ0	kinase_lobe	hinge_region	135	contact-side counts by kinase lobe	close
cdk_selectivity_close	5HQ0	CDK1	CDK1	5HQ0	kinase_lobe	n_lobe	1272	contact-side counts by kinase lobe	close
cdk_selectivity_close	5HQ0	CDK1	CDK1	5HQ0	kinase_lobe	non_kinase_context	3133	contact-side counts by kinase lobe	close
cdk_selectivity_close	5HQ0	CDK1	CDK1	5HQ0	kinase_motif_region	alphaC_region	99	contact-side counts by kinase motif region	close
cdk_selectivity_close	5HQ0	CDK1	CDK1	5HQ0	kinase_motif_region	beta3_lys_region	64	contact-side counts by kinase motif region	close
cdk_selectivity_close	5HQ0	CDK1	CDK1	5HQ0	kinase_motif_region	catalytic_loop	77	contact-side counts by kinase motif region	close
cdk_selectivity_close	5HQ0	CDK1	CDK1	5HQ0	kinase_motif_region	dfg_region	23	contact-side counts by kinase motif region	close
cdk_selectivity_close	5HQ0	CDK1	CDK1	5HQ0	kinase_motif_region	gly_rich_loop	45	contact-side counts by kinase motif region	close
cdk_selectivity_close	5HQ0	CDK1	CDK1	5HQ0	kinase_motif_region	hinge_region	135	contact-side counts by kinase motif region	close
cdk_selectivity_close	4YC3	CDK1	CDK1	4YC3	kinase_segment	activation_segment_core	534	contact-side counts by kinase segment	close
cdk_selectivity_close	4YC3	CDK1	CDK1	4YC3	kinase_segment	alphaC_candidate	97	contact-side counts by kinase segment	close
cdk_selectivity_close	4YC3	CDK1	CDK1	4YC3	kinase_segment	beta3_candidate	64	contact-side counts by kinase segment	close
cdk_selectivity_close	4YC3	CDK1	CDK1	4YC3	kinase_segment	c_lobe_core	704	contact-side counts by kinase segment	close
cdk_selectivity_close	4YC3	CDK1	CDK1	4YC3	kinase_segment	catalytic_loop_candidate	75	contact-side counts by kinase segment	close
cdk_selectivity_close	4YC3	CDK1	CDK1	4YC3	kinase_segment	dfg_candidate	23	contact-side counts by kinase segment	close
cdk_selectivity_close	4YC3	CDK1	CDK1	4YC3	kinase_segment	hinge	140	contact-side counts by kinase segment	close
cdk_selectivity_close	4YC3	CDK1	CDK1	4YC3	kinase_segment	n_lobe_core	1075	contact-side counts by kinase segment	close
cdk_selectivity_close	4YC3	CDK1	CDK1	4YC3	kinase_segment	non_kinase_context	3084	contact-side counts by kinase segment	close
cdk_selectivity_close	4YC3	CDK1	CDK1	4YC3	kinase_segment	p_loop_candidate	44	contact-side counts by kinase segment	close
cdk_selectivity_close	4YC3	CDK1	CDK1	4YC3	kinase_lobe	activation_segment	557	contact-side counts by kinase lobe	close
cdk_selectivity_close	4YC3	CDK1	CDK1	4YC3	kinase_lobe	c_lobe	779	contact-side counts by kinase lobe	close
cdk_selectivity_close	4YC3	CDK1	CDK1	4YC3	kinase_lobe	hinge_region	140	contact-side counts by kinase lobe	close
cdk_selectivity_close	4YC3	CDK1	CDK1	4YC3	kinase_lobe	n_lobe	1280	contact-side counts by kinase lobe	close
cdk_selectivity_close	4YC3	CDK1	CDK1	4YC3	kinase_lobe	non_kinase_context	3084	contact-side counts by kinase lobe	close
cdk_selectivity_close	4YC3	CDK1	CDK1	4YC3	kinase_motif_region	alphaC_region	97	contact-side counts by kinase motif region	close
cdk_selectivity_close	4YC3	CDK1	CDK1	4YC3	kinase_motif_region	beta3_lys_region	64	contact-side counts by kinase motif region	close
cdk_selectivity_close	4YC3	CDK1	CDK1	4YC3	kinase_motif_region	catalytic_loop	75	contact-side counts by kinase motif region	close
cdk_selectivity_close	4YC3	CDK1	CDK1	4YC3	kinase_motif_region	dfg_region	23	contact-side counts by kinase motif region	close
cdk_selectivity_close	4YC3	CDK1	CDK1	4YC3	kinase_motif_region	gly_rich_loop	44	contact-side counts by kinase motif region	close
cdk_selectivity_close	4YC3	CDK1	CDK1	4YC3	kinase_motif_region	hinge_region	140	contact-side counts by kinase motif region	close
cdk_selectivity_close	4Y72	CDK1	CDK1	4Y72	kinase_segment	activation_segment_core	555	contact-side counts by kinase segment	close
cdk_selectivity_close	4Y72	CDK1	CDK1	4Y72	kinase_segment	alphaC_candidate	99	contact-side counts by kinase segment	close
cdk_selectivity_close	4Y72	CDK1	CDK1	4Y72	kinase_segment	beta3_candidate	64	contact-side counts by kinase segment	close
cdk_selectivity_close	4Y72	CDK1	CDK1	4Y72	kinase_segment	c_lobe_core	695	contact-side counts by kinase segment	close
cdk_selectivity_close	4Y72	CDK1	CDK1	4Y72	kinase_segment	catalytic_loop_candidate	77	contact-side counts by kinase segment	close
cdk_selectivity_close	4Y72	CDK1	CDK1	4Y72	kinase_segment	dfg_candidate	23	contact-side counts by kinase segment	close
cdk_selectivity_close	4Y72	CDK1	CDK1	4Y72	kinase_segment	hinge	135	contact-side counts by kinase segment	close
cdk_selectivity_close	4Y72	CDK1	CDK1	4Y72	kinase_segment	n_lobe_core	1064	contact-side counts by kinase segment	close
cdk_selectivity_close	4Y72	CDK1	CDK1	4Y72	kinase_segment	non_kinase_context	3133	contact-side counts by kinase segment	close
cdk_selectivity_close	4Y72	CDK1	CDK1	4Y72	kinase_segment	p_loop_candidate	45	contact-side counts by kinase segment	close
cdk_selectivity_close	4Y72	CDK1	CDK1	4Y72	kinase_lobe	activation_segment	578	contact-side counts by kinase lobe	close
cdk_selectivity_close	4Y72	CDK1	CDK1	4Y72	kinase_lobe	c_lobe	772	contact-side counts by kinase lobe	close
cdk_selectivity_close	4Y72	CDK1	CDK1	4Y72	kinase_lobe	hinge_region	135	contact-side counts by kinase lobe	close
cdk_selectivity_close	4Y72	CDK1	CDK1	4Y72	kinase_lobe	n_lobe	1272	contact-side counts by kinase lobe	close
cdk_selectivity_close	4Y72	CDK1	CDK1	4Y72	kinase_lobe	non_kinase_context	3133	contact-side counts by kinase lobe	close
cdk_selectivity_close	4Y72	CDK1	CDK1	4Y72	kinase_motif_region	alphaC_region	99	contact-side counts by kinase motif region	close
cdk_selectivity_close	4Y72	CDK1	CDK1	4Y72	kinase_motif_region	beta3_lys_region	64	contact-side counts by kinase motif region	close
cdk_selectivity_close	4Y72	CDK1	CDK1	4Y72	kinase_motif_region	catalytic_loop	77	contact-side counts by kinase motif region	close
cdk_selectivity_close	4Y72	CDK1	CDK1	4Y72	kinase_motif_region	dfg_region	23	contact-side counts by kinase motif region	close
cdk_selectivity_close	4Y72	CDK1	CDK1	4Y72	kinase_motif_region	gly_rich_loop	45	contact-side counts by kinase motif region	close
cdk_selectivity_close	4Y72	CDK1	CDK1	4Y72	kinase_motif_region	hinge_region	135	contact-side counts by kinase motif region	close
cdk_selectivity_close	5LQF	CDK1	CDK1	5LQF	kinase_segment	activation_segment_core	529	contact-side counts by kinase segment	close
cdk_selectivity_close	5LQF	CDK1	CDK1	5LQF	kinase_segment	alphaC_candidate	92	contact-side counts by kinase segment	close
cdk_selectivity_close	5LQF	CDK1	CDK1	5LQF	kinase_segment	beta3_candidate	65	contact-side counts by kinase segment	close
cdk_selectivity_close	5LQF	CDK1	CDK1	5LQF	kinase_segment	c_lobe_core	720	contact-side counts by kinase segment	close
cdk_selectivity_close	5LQF	CDK1	CDK1	5LQF	kinase_segment	catalytic_loop_candidate	74	contact-side counts by kinase segment	close
cdk_selectivity_close	5LQF	CDK1	CDK1	5LQF	kinase_segment	dfg_candidate	22	contact-side counts by kinase segment	close
cdk_selectivity_close	5LQF	CDK1	CDK1	5LQF	kinase_segment	hinge	127	contact-side counts by kinase segment	close
cdk_selectivity_close	5LQF	CDK1	CDK1	5LQF	kinase_segment	n_lobe_core	1058	contact-side counts by kinase segment	close
cdk_selectivity_close	5LQF	CDK1	CDK1	5LQF	kinase_segment	non_kinase_context	9097	contact-side counts by kinase segment	close
cdk_selectivity_close	5LQF	CDK1	CDK1	5LQF	kinase_segment	p_loop_candidate	44	contact-side counts by kinase segment	close
cdk_selectivity_close	5LQF	CDK1	CDK1	5LQF	kinase_lobe	activation_segment	551	contact-side counts by kinase lobe	close
cdk_selectivity_close	5LQF	CDK1	CDK1	5LQF	kinase_lobe	c_lobe	794	contact-side counts by kinase lobe	close
cdk_selectivity_close	5LQF	CDK1	CDK1	5LQF	kinase_lobe	hinge_region	127	contact-side counts by kinase lobe	close
cdk_selectivity_close	5LQF	CDK1	CDK1	5LQF	kinase_lobe	n_lobe	1259	contact-side counts by kinase lobe	close
cdk_selectivity_close	5LQF	CDK1	CDK1	5LQF	kinase_lobe	non_kinase_context	9097	contact-side counts by kinase lobe	close
cdk_selectivity_close	5LQF	CDK1	CDK1	5LQF	kinase_motif_region	alphaC_region	92	contact-side counts by kinase motif region	close
cdk_selectivity_close	5LQF	CDK1	CDK1	5LQF	kinase_motif_region	beta3_lys_region	65	contact-side counts by kinase motif region	close
cdk_selectivity_close	5LQF	CDK1	CDK1	5LQF	kinase_motif_region	catalytic_loop	74	contact-side counts by kinase motif region	close
cdk_selectivity_close	5LQF	CDK1	CDK1	5LQF	kinase_motif_region	dfg_region	22	contact-side counts by kinase motif region	close
cdk_selectivity_close	5LQF	CDK1	CDK1	5LQF	kinase_motif_region	gly_rich_loop	44	contact-side counts by kinase motif region	close
cdk_selectivity_close	5LQF	CDK1	CDK1	5LQF	kinase_motif_region	hinge_region	127	contact-side counts by kinase motif region	close
cdk_selectivity_close	9GP3	CDK2	CDK2	9GP3	kinase_segment	activation_loop_candidate	183	contact-side counts by kinase segment	close
cdk_selectivity_close	9GP3	CDK2	CDK2	9GP3	kinase_segment	activation_segment_core	550	contact-side counts by kinase segment	close
cdk_selectivity_close	9GP3	CDK2	CDK2	9GP3	kinase_segment	activation_segment_tail	56	contact-side counts by kinase segment	close
cdk_selectivity_close	9GP3	CDK2	CDK2	9GP3	kinase_segment	alphaC_candidate	105	contact-side counts by kinase segment	close
cdk_selectivity_close	9GP3	CDK2	CDK2	9GP3	kinase_segment	ape_candidate	28	contact-side counts by kinase segment	close
cdk_selectivity_close	9GP3	CDK2	CDK2	9GP3	kinase_segment	beta3_candidate	65	contact-side counts by kinase segment	close
cdk_selectivity_close	9GP3	CDK2	CDK2	9GP3	kinase_segment	c_lobe_core	549	contact-side counts by kinase segment	close
cdk_selectivity_close	9GP3	CDK2	CDK2	9GP3	kinase_segment	catalytic_loop_candidate	78	contact-side counts by kinase segment	close
cdk_selectivity_close	9GP3	CDK2	CDK2	9GP3	kinase_segment	dfg_candidate	24	contact-side counts by kinase segment	close
cdk_selectivity_close	9GP3	CDK2	CDK2	9GP3	kinase_segment	n_lobe_core	1102	contact-side counts by kinase segment	close
cdk_selectivity_close	9GP3	CDK2	CDK2	9GP3	kinase_segment	non_kinase_context	2532	contact-side counts by kinase segment	close
cdk_selectivity_close	9GP3	CDK2	CDK2	9GP3	kinase_segment	p_loop_candidate	42	contact-side counts by kinase segment	close
cdk_selectivity_close	9GP3	CDK2	CDK2	9GP3	kinase_lobe	activation_segment	841	contact-side counts by kinase lobe	close
cdk_selectivity_close	9GP3	CDK2	CDK2	9GP3	kinase_lobe	c_lobe	627	contact-side counts by kinase lobe	close
cdk_selectivity_close	9GP3	CDK2	CDK2	9GP3	kinase_lobe	n_lobe	1314	contact-side counts by kinase lobe	close
cdk_selectivity_close	9GP3	CDK2	CDK2	9GP3	kinase_lobe	non_kinase_context	2532	contact-side counts by kinase lobe	close
cdk_selectivity_close	9GP3	CDK2	CDK2	9GP3	kinase_motif_region	activation_loop	183	contact-side counts by kinase motif region	close
cdk_selectivity_close	9GP3	CDK2	CDK2	9GP3	kinase_motif_region	alphaC_region	105	contact-side counts by kinase motif region	close
cdk_selectivity_close	9GP3	CDK2	CDK2	9GP3	kinase_motif_region	ape_region	28	contact-side counts by kinase motif region	close
cdk_selectivity_close	9GP3	CDK2	CDK2	9GP3	kinase_motif_region	beta3_lys_region	65	contact-side counts by kinase motif region	close
cdk_selectivity_close	9GP3	CDK2	CDK2	9GP3	kinase_motif_region	catalytic_loop	78	contact-side counts by kinase motif region	close
cdk_selectivity_close	9GP3	CDK2	CDK2	9GP3	kinase_motif_region	dfg_region	24	contact-side counts by kinase motif region	close
cdk_selectivity_close	9GP3	CDK2	CDK2	9GP3	kinase_motif_region	gly_rich_loop	42	contact-side counts by kinase motif region	close
cdk_selectivity_close	9GP3	CDK2	CDK2	9GP3	kinase_motif_region	post_ape_tail	56	contact-side counts by kinase motif region	close
cdk_liability_broad	7SJ3	CDK4	CDK4	7SJ3	kinase_segment	activation_loop_candidate	188	contact-side counts by kinase segment	broad
cdk_liability_broad	7SJ3	CDK4	CDK4	7SJ3	kinase_segment	activation_segment_core	478	contact-side counts by kinase segment	broad
cdk_liability_broad	7SJ3	CDK4	CDK4	7SJ3	kinase_segment	activation_segment_tail	58	contact-side counts by kinase segment	broad
cdk_liability_broad	7SJ3	CDK4	CDK4	7SJ3	kinase_segment	alphaC_candidate	125	contact-side counts by kinase segment	broad
cdk_liability_broad	7SJ3	CDK4	CDK4	7SJ3	kinase_segment	ape_candidate	30	contact-side counts by kinase segment	broad
cdk_liability_broad	7SJ3	CDK4	CDK4	7SJ3	kinase_segment	beta3_candidate	64	contact-side counts by kinase segment	broad
cdk_liability_broad	7SJ3	CDK4	CDK4	7SJ3	kinase_segment	c_lobe_core	417	contact-side counts by kinase segment	broad
cdk_liability_broad	7SJ3	CDK4	CDK4	7SJ3	kinase_segment	catalytic_loop_candidate	80	contact-side counts by kinase segment	broad
cdk_liability_broad	7SJ3	CDK4	CDK4	7SJ3	kinase_segment	dfg_candidate	27	contact-side counts by kinase segment	broad
cdk_liability_broad	7SJ3	CDK4	CDK4	7SJ3	kinase_segment	hinge	104	contact-side counts by kinase segment	broad
cdk_liability_broad	7SJ3	CDK4	CDK4	7SJ3	kinase_segment	n_lobe_core	922	contact-side counts by kinase segment	broad
cdk_liability_broad	7SJ3	CDK4	CDK4	7SJ3	kinase_segment	non_kinase_context	2320	contact-side counts by kinase segment	broad
cdk_liability_broad	7SJ3	CDK4	CDK4	7SJ3	kinase_segment	p_loop_candidate	45	contact-side counts by kinase segment	broad
cdk_liability_broad	7SJ3	CDK4	CDK4	7SJ3	kinase_lobe	activation_segment	781	contact-side counts by kinase lobe	broad
cdk_liability_broad	7SJ3	CDK4	CDK4	7SJ3	kinase_lobe	c_lobe	497	contact-side counts by kinase lobe	broad
cdk_liability_broad	7SJ3	CDK4	CDK4	7SJ3	kinase_lobe	hinge_region	104	contact-side counts by kinase lobe	broad
cdk_liability_broad	7SJ3	CDK4	CDK4	7SJ3	kinase_lobe	n_lobe	1156	contact-side counts by kinase lobe	broad
cdk_liability_broad	7SJ3	CDK4	CDK4	7SJ3	kinase_lobe	non_kinase_context	2320	contact-side counts by kinase lobe	broad
cdk_liability_broad	7SJ3	CDK4	CDK4	7SJ3	kinase_motif_region	activation_loop	188	contact-side counts by kinase motif region	broad
cdk_liability_broad	7SJ3	CDK4	CDK4	7SJ3	kinase_motif_region	alphaC_region	125	contact-side counts by kinase motif region	broad
cdk_liability_broad	7SJ3	CDK4	CDK4	7SJ3	kinase_motif_region	ape_region	30	contact-side counts by kinase motif region	broad
cdk_liability_broad	7SJ3	CDK4	CDK4	7SJ3	kinase_motif_region	beta3_lys_region	64	contact-side counts by kinase motif region	broad
cdk_liability_broad	7SJ3	CDK4	CDK4	7SJ3	kinase_motif_region	catalytic_loop	80	contact-side counts by kinase motif region	broad
cdk_liability_broad	7SJ3	CDK4	CDK4	7SJ3	kinase_motif_region	dfg_region	27	contact-side counts by kinase motif region	broad
cdk_liability_broad	7SJ3	CDK4	CDK4	7SJ3	kinase_motif_region	gly_rich_loop	45	contact-side counts by kinase motif region	broad
cdk_liability_broad	7SJ3	CDK4	CDK4	7SJ3	kinase_motif_region	hinge_region	104	contact-side counts by kinase motif region	broad
cdk_liability_broad	7SJ3	CDK4	CDK4	7SJ3	kinase_motif_region	post_ape_tail	58	contact-side counts by kinase motif region	broad
cdk_liability_broad	9CSK	CDK4	CDK4	9CSK	kinase_segment	activation_loop_candidate	121	contact-side counts by kinase segment	broad
cdk_liability_broad	9CSK	CDK4	CDK4	9CSK	kinase_segment	activation_segment_core	487	contact-side counts by kinase segment	broad
cdk_liability_broad	9CSK	CDK4	CDK4	9CSK	kinase_segment	activation_segment_tail	54	contact-side counts by kinase segment	broad
cdk_liability_broad	9CSK	CDK4	CDK4	9CSK	kinase_segment	alphaC_candidate	96	contact-side counts by kinase segment	broad
cdk_liability_broad	9CSK	CDK4	CDK4	9CSK	kinase_segment	ape_candidate	29	contact-side counts by kinase segment	broad
cdk_liability_broad	9CSK	CDK4	CDK4	9CSK	kinase_segment	beta3_candidate	61	contact-side counts by kinase segment	broad
cdk_liability_broad	9CSK	CDK4	CDK4	9CSK	kinase_segment	c_lobe_core	489	contact-side counts by kinase segment	broad
cdk_liability_broad	9CSK	CDK4	CDK4	9CSK	kinase_segment	catalytic_loop_candidate	79	contact-side counts by kinase segment	broad
cdk_liability_broad	9CSK	CDK4	CDK4	9CSK	kinase_segment	dfg_candidate	28	contact-side counts by kinase segment	broad
cdk_liability_broad	9CSK	CDK4	CDK4	9CSK	kinase_segment	hinge	128	contact-side counts by kinase segment	broad
cdk_liability_broad	9CSK	CDK4	CDK4	9CSK	kinase_segment	n_lobe_core	1072	contact-side counts by kinase segment	broad
cdk_liability_broad	9CSK	CDK4	CDK4	9CSK	kinase_segment	non_kinase_context	7358	contact-side counts by kinase segment	broad
cdk_liability_broad	9CSK	CDK4	CDK4	9CSK	kinase_lobe	activation_segment	719	contact-side counts by kinase lobe	broad
cdk_liability_broad	9CSK	CDK4	CDK4	9CSK	kinase_lobe	c_lobe	568	contact-side counts by kinase lobe	broad
cdk_liability_broad	9CSK	CDK4	CDK4	9CSK	kinase_lobe	hinge_region	128	contact-side counts by kinase lobe	broad
cdk_liability_broad	9CSK	CDK4	CDK4	9CSK	kinase_lobe	n_lobe	1229	contact-side counts by kinase lobe	broad
cdk_liability_broad	9CSK	CDK4	CDK4	9CSK	kinase_lobe	non_kinase_context	7358	contact-side counts by kinase lobe	broad
cdk_liability_broad	9CSK	CDK4	CDK4	9CSK	kinase_motif_region	activation_loop	121	contact-side counts by kinase motif region	broad
cdk_liability_broad	9CSK	CDK4	CDK4	9CSK	kinase_motif_region	alphaC_region	96	contact-side counts by kinase motif region	broad
cdk_liability_broad	9CSK	CDK4	CDK4	9CSK	kinase_motif_region	ape_region	29	contact-side counts by kinase motif region	broad
cdk_liability_broad	9CSK	CDK4	CDK4	9CSK	kinase_motif_region	beta3_lys_region	61	contact-side counts by kinase motif region	broad
cdk_liability_broad	9CSK	CDK4	CDK4	9CSK	kinase_motif_region	catalytic_loop	79	contact-side counts by kinase motif region	broad
cdk_liability_broad	9CSK	CDK4	CDK4	9CSK	kinase_motif_region	dfg_region	28	contact-side counts by kinase motif region	broad
cdk_liability_broad	9CSK	CDK4	CDK4	9CSK	kinase_motif_region	hinge_region	128	contact-side counts by kinase motif region	broad
cdk_liability_broad	9CSK	CDK4	CDK4	9CSK	kinase_motif_region	post_ape_tail	54	contact-side counts by kinase motif region	broad
cdk_liability_broad	1JOW	CDK6	CDK6	1JOW	kinase_segment	activation_loop_candidate	218	contact-side counts by kinase segment	broad
cdk_liability_broad	1JOW	CDK6	CDK6	1JOW	kinase_segment	activation_segment_core	501	contact-side counts by kinase segment	broad
cdk_liability_broad	1JOW	CDK6	CDK6	1JOW	kinase_segment	activation_segment_tail	50	contact-side counts by kinase segment	broad
cdk_liability_broad	1JOW	CDK6	CDK6	1JOW	kinase_segment	alphaC_candidate	99	contact-side counts by kinase segment	broad
cdk_liability_broad	1JOW	CDK6	CDK6	1JOW	kinase_segment	ape_candidate	28	contact-side counts by kinase segment	broad
cdk_liability_broad	1JOW	CDK6	CDK6	1JOW	kinase_segment	beta3_candidate	57	contact-side counts by kinase segment	broad
cdk_liability_broad	1JOW	CDK6	CDK6	1JOW	kinase_segment	c_lobe_core	420	contact-side counts by kinase segment	broad
cdk_liability_broad	1JOW	CDK6	CDK6	1JOW	kinase_segment	catalytic_loop_candidate	82	contact-side counts by kinase segment	broad
cdk_liability_broad	1JOW	CDK6	CDK6	1JOW	kinase_segment	dfg_candidate	32	contact-side counts by kinase segment	broad
cdk_liability_broad	1JOW	CDK6	CDK6	1JOW	kinase_segment	hinge	137	contact-side counts by kinase segment	broad
cdk_liability_broad	1JOW	CDK6	CDK6	1JOW	kinase_segment	n_lobe_core	1067	contact-side counts by kinase segment	broad
cdk_liability_broad	1JOW	CDK6	CDK6	1JOW	kinase_segment	non_kinase_context	2429	contact-side counts by kinase segment	broad
cdk_liability_broad	1JOW	CDK6	CDK6	1JOW	kinase_lobe	activation_segment	829	contact-side counts by kinase lobe	broad
cdk_liability_broad	1JOW	CDK6	CDK6	1JOW	kinase_lobe	c_lobe	502	contact-side counts by kinase lobe	broad
cdk_liability_broad	1JOW	CDK6	CDK6	1JOW	kinase_lobe	hinge_region	137	contact-side counts by kinase lobe	broad
cdk_liability_broad	1JOW	CDK6	CDK6	1JOW	kinase_lobe	n_lobe	1223	contact-side counts by kinase lobe	broad
cdk_liability_broad	1JOW	CDK6	CDK6	1JOW	kinase_lobe	non_kinase_context	2429	contact-side counts by kinase lobe	broad
cdk_liability_broad	1JOW	CDK6	CDK6	1JOW	kinase_motif_region	activation_loop	218	contact-side counts by kinase motif region	broad
cdk_liability_broad	1JOW	CDK6	CDK6	1JOW	kinase_motif_region	alphaC_region	99	contact-side counts by kinase motif region	broad
cdk_liability_broad	1JOW	CDK6	CDK6	1JOW	kinase_motif_region	ape_region	28	contact-side counts by kinase motif region	broad
cdk_liability_broad	1JOW	CDK6	CDK6	1JOW	kinase_motif_region	beta3_lys_region	57	contact-side counts by kinase motif region	broad
cdk_liability_broad	1JOW	CDK6	CDK6	1JOW	kinase_motif_region	catalytic_loop	82	contact-side counts by kinase motif region	broad
cdk_liability_broad	1JOW	CDK6	CDK6	1JOW	kinase_motif_region	dfg_region	32	contact-side counts by kinase motif region	broad
cdk_liability_broad	1JOW	CDK6	CDK6	1JOW	kinase_motif_region	hinge_region	137	contact-side counts by kinase motif region	broad
cdk_liability_broad	1JOW	CDK6	CDK6	1JOW	kinase_motif_region	post_ape_tail	50	contact-side counts by kinase motif region	broad
cdk_liability_broad	1XO2	CDK6	CDK6	1XO2	kinase_segment	activation_loop_candidate	209	contact-side counts by kinase segment	broad
cdk_liability_broad	1XO2	CDK6	CDK6	1XO2	kinase_segment	activation_segment_core	516	contact-side counts by kinase segment	broad
cdk_liability_broad	1XO2	CDK6	CDK6	1XO2	kinase_segment	activation_segment_tail	56	contact-side counts by kinase segment	broad
cdk_liability_broad	1XO2	CDK6	CDK6	1XO2	kinase_segment	alphaC_candidate	94	contact-side counts by kinase segment	broad
cdk_liability_broad	1XO2	CDK6	CDK6	1XO2	kinase_segment	ape_candidate	31	contact-side counts by kinase segment	broad
cdk_liability_broad	1XO2	CDK6	CDK6	1XO2	kinase_segment	beta3_candidate	40	contact-side counts by kinase segment	broad
cdk_liability_broad	1XO2	CDK6	CDK6	1XO2	kinase_segment	c_lobe_core	467	contact-side counts by kinase segment	broad
cdk_liability_broad	1XO2	CDK6	CDK6	1XO2	kinase_segment	catalytic_loop_candidate	75	contact-side counts by kinase segment	broad
cdk_liability_broad	1XO2	CDK6	CDK6	1XO2	kinase_segment	dfg_candidate	29	contact-side counts by kinase segment	broad
cdk_liability_broad	1XO2	CDK6	CDK6	1XO2	kinase_segment	hinge	105	contact-side counts by kinase segment	broad
cdk_liability_broad	1XO2	CDK6	CDK6	1XO2	kinase_segment	n_lobe_core	1088	contact-side counts by kinase segment	broad
cdk_liability_broad	1XO2	CDK6	CDK6	1XO2	kinase_segment	non_kinase_context	2372	contact-side counts by kinase segment	broad
cdk_liability_broad	1XO2	CDK6	CDK6	1XO2	kinase_segment	p_loop_candidate	44	contact-side counts by kinase segment	broad
cdk_liability_broad	1XO2	CDK6	CDK6	1XO2	kinase_lobe	activation_segment	841	contact-side counts by kinase lobe	broad
cdk_liability_broad	1XO2	CDK6	CDK6	1XO2	kinase_lobe	c_lobe	542	contact-side counts by kinase lobe	broad
cdk_liability_broad	1XO2	CDK6	CDK6	1XO2	kinase_lobe	hinge_region	105	contact-side counts by kinase lobe	broad
cdk_liability_broad	1XO2	CDK6	CDK6	1XO2	kinase_lobe	n_lobe	1266	contact-side counts by kinase lobe	broad
cdk_liability_broad	1XO2	CDK6	CDK6	1XO2	kinase_lobe	non_kinase_context	2372	contact-side counts by kinase lobe	broad
cdk_liability_broad	1XO2	CDK6	CDK6	1XO2	kinase_motif_region	activation_loop	209	contact-side counts by kinase motif region	broad
cdk_liability_broad	1XO2	CDK6	CDK6	1XO2	kinase_motif_region	alphaC_region	94	contact-side counts by kinase motif region	broad
cdk_liability_broad	1XO2	CDK6	CDK6	1XO2	kinase_motif_region	ape_region	31	contact-side counts by kinase motif region	broad
cdk_liability_broad	1XO2	CDK6	CDK6	1XO2	kinase_motif_region	beta3_lys_region	40	contact-side counts by kinase motif region	broad
cdk_liability_broad	1XO2	CDK6	CDK6	1XO2	kinase_motif_region	catalytic_loop	75	contact-side counts by kinase motif region	broad
cdk_liability_broad	1XO2	CDK6	CDK6	1XO2	kinase_motif_region	dfg_region	29	contact-side counts by kinase motif region	broad
cdk_liability_broad	1XO2	CDK6	CDK6	1XO2	kinase_motif_region	gly_rich_loop	44	contact-side counts by kinase motif region	broad
cdk_liability_broad	1XO2	CDK6	CDK6	1XO2	kinase_motif_region	hinge_region	105	contact-side counts by kinase motif region	broad
cdk_liability_broad	1XO2	CDK6	CDK6	1XO2	kinase_motif_region	post_ape_tail	56	contact-side counts by kinase motif region	broad
cdk_liability_broad	2EUF	CDK6	CDK6	2EUF	kinase_segment	activation_loop_candidate	208	contact-side counts by kinase segment	broad
cdk_liability_broad	2EUF	CDK6	CDK6	2EUF	kinase_segment	activation_segment_core	522	contact-side counts by kinase segment	broad
cdk_liability_broad	2EUF	CDK6	CDK6	2EUF	kinase_segment	activation_segment_tail	47	contact-side counts by kinase segment	broad
cdk_liability_broad	2EUF	CDK6	CDK6	2EUF	kinase_segment	alphaC_candidate	89	contact-side counts by kinase segment	broad
cdk_liability_broad	2EUF	CDK6	CDK6	2EUF	kinase_segment	ape_candidate	28	contact-side counts by kinase segment	broad
cdk_liability_broad	2EUF	CDK6	CDK6	2EUF	kinase_segment	beta3_candidate	40	contact-side counts by kinase segment	broad
cdk_liability_broad	2EUF	CDK6	CDK6	2EUF	kinase_segment	c_lobe_core	385	contact-side counts by kinase segment	broad
cdk_liability_broad	2EUF	CDK6	CDK6	2EUF	kinase_segment	catalytic_loop_candidate	78	contact-side counts by kinase segment	broad
cdk_liability_broad	2EUF	CDK6	CDK6	2EUF	kinase_segment	dfg_candidate	30	contact-side counts by kinase segment	broad
cdk_liability_broad	2EUF	CDK6	CDK6	2EUF	kinase_segment	hinge	189	contact-side counts by kinase segment	broad
cdk_liability_broad	2EUF	CDK6	CDK6	2EUF	kinase_segment	n_lobe_core	1033	contact-side counts by kinase segment	broad
cdk_liability_broad	2EUF	CDK6	CDK6	2EUF	kinase_segment	non_kinase_context	2389	contact-side counts by kinase segment	broad
cdk_liability_broad	2EUF	CDK6	CDK6	2EUF	kinase_segment	p_loop_candidate	50	contact-side counts by kinase segment	broad
cdk_liability_broad	2EUF	CDK6	CDK6	2EUF	kinase_lobe	activation_segment	835	contact-side counts by kinase lobe	broad
cdk_liability_broad	2EUF	CDK6	CDK6	2EUF	kinase_lobe	c_lobe	463	contact-side counts by kinase lobe	broad
cdk_liability_broad	2EUF	CDK6	CDK6	2EUF	kinase_lobe	hinge_region	189	contact-side counts by kinase lobe	broad
cdk_liability_broad	2EUF	CDK6	CDK6	2EUF	kinase_lobe	n_lobe	1212	contact-side counts by kinase lobe	broad
cdk_liability_broad	2EUF	CDK6	CDK6	2EUF	kinase_lobe	non_kinase_context	2389	contact-side counts by kinase lobe	broad
cdk_liability_broad	2EUF	CDK6	CDK6	2EUF	kinase_motif_region	activation_loop	208	contact-side counts by kinase motif region	broad
cdk_liability_broad	2EUF	CDK6	CDK6	2EUF	kinase_motif_region	alphaC_region	89	contact-side counts by kinase motif region	broad
cdk_liability_broad	2EUF	CDK6	CDK6	2EUF	kinase_motif_region	ape_region	28	contact-side counts by kinase motif region	broad
cdk_liability_broad	2EUF	CDK6	CDK6	2EUF	kinase_motif_region	beta3_lys_region	40	contact-side counts by kinase motif region	broad
cdk_liability_broad	2EUF	CDK6	CDK6	2EUF	kinase_motif_region	catalytic_loop	78	contact-side counts by kinase motif region	broad
cdk_liability_broad	2EUF	CDK6	CDK6	2EUF	kinase_motif_region	dfg_region	30	contact-side counts by kinase motif region	broad
cdk_liability_broad	2EUF	CDK6	CDK6	2EUF	kinase_motif_region	gly_rich_loop	50	contact-side counts by kinase motif region	broad
cdk_liability_broad	2EUF	CDK6	CDK6	2EUF	kinase_motif_region	hinge_region	189	contact-side counts by kinase motif region	broad
cdk_liability_broad	2EUF	CDK6	CDK6	2EUF	kinase_motif_region	post_ape_tail	47	contact-side counts by kinase motif region	broad
cdk_liability_broad	5L2I	CDK6	CDK6	5L2I	kinase_segment	activation_loop_candidate	60	contact-side counts by kinase segment	broad
cdk_liability_broad	5L2I	CDK6	CDK6	5L2I	kinase_segment	activation_segment_core	447	contact-side counts by kinase segment	broad
cdk_liability_broad	5L2I	CDK6	CDK6	5L2I	kinase_segment	activation_segment_tail	48	contact-side counts by kinase segment	broad
cdk_liability_broad	5L2I	CDK6	CDK6	5L2I	kinase_segment	alphaC_candidate	87	contact-side counts by kinase segment	broad
cdk_liability_broad	5L2I	CDK6	CDK6	5L2I	kinase_segment	ape_candidate	30	contact-side counts by kinase segment	broad
cdk_liability_broad	5L2I	CDK6	CDK6	5L2I	kinase_segment	beta3_candidate	36	contact-side counts by kinase segment	broad
cdk_liability_broad	5L2I	CDK6	CDK6	5L2I	kinase_segment	c_lobe_core	518	contact-side counts by kinase segment	broad
cdk_liability_broad	5L2I	CDK6	CDK6	5L2I	kinase_segment	catalytic_loop_candidate	75	contact-side counts by kinase segment	broad
cdk_liability_broad	5L2I	CDK6	CDK6	5L2I	kinase_segment	dfg_candidate	21	contact-side counts by kinase segment	broad
cdk_liability_broad	5L2I	CDK6	CDK6	5L2I	kinase_segment	hinge	111	contact-side counts by kinase segment	broad
cdk_liability_broad	5L2I	CDK6	CDK6	5L2I	kinase_segment	n_lobe_core	884	contact-side counts by kinase segment	broad
cdk_liability_broad	5L2I	CDK6	CDK6	5L2I	kinase_segment	p_loop_candidate	39	contact-side counts by kinase segment	broad
cdk_liability_broad	5L2I	CDK6	CDK6	5L2I	kinase_lobe	activation_segment	606	contact-side counts by kinase lobe	broad
cdk_liability_broad	5L2I	CDK6	CDK6	5L2I	kinase_lobe	c_lobe	593	contact-side counts by kinase lobe	broad
cdk_liability_broad	5L2I	CDK6	CDK6	5L2I	kinase_lobe	hinge_region	111	contact-side counts by kinase lobe	broad
cdk_liability_broad	5L2I	CDK6	CDK6	5L2I	kinase_lobe	n_lobe	1046	contact-side counts by kinase lobe	broad
cdk_liability_broad	5L2I	CDK6	CDK6	5L2I	kinase_motif_region	activation_loop	60	contact-side counts by kinase motif region	broad
cdk_liability_broad	5L2I	CDK6	CDK6	5L2I	kinase_motif_region	alphaC_region	87	contact-side counts by kinase motif region	broad
cdk_liability_broad	5L2I	CDK6	CDK6	5L2I	kinase_motif_region	ape_region	30	contact-side counts by kinase motif region	broad
cdk_liability_broad	5L2I	CDK6	CDK6	5L2I	kinase_motif_region	beta3_lys_region	36	contact-side counts by kinase motif region	broad
cdk_liability_broad	5L2I	CDK6	CDK6	5L2I	kinase_motif_region	catalytic_loop	75	contact-side counts by kinase motif region	broad
cdk_liability_broad	5L2I	CDK6	CDK6	5L2I	kinase_motif_region	dfg_region	21	contact-side counts by kinase motif region	broad
cdk_liability_broad	5L2I	CDK6	CDK6	5L2I	kinase_motif_region	gly_rich_loop	39	contact-side counts by kinase motif region	broad
cdk_liability_broad	5L2I	CDK6	CDK6	5L2I	kinase_motif_region	hinge_region	111	contact-side counts by kinase motif region	broad
cdk_liability_broad	5L2I	CDK6	CDK6	5L2I	kinase_motif_region	post_ape_tail	48	contact-side counts by kinase motif region	broad
cdk_liability_broad	5L2S	CDK6	CDK6	5L2S	kinase_segment	activation_loop_candidate	60	contact-side counts by kinase segment	broad
cdk_liability_broad	5L2S	CDK6	CDK6	5L2S	kinase_segment	activation_segment_core	457	contact-side counts by kinase segment	broad
cdk_liability_broad	5L2S	CDK6	CDK6	5L2S	kinase_segment	activation_segment_tail	47	contact-side counts by kinase segment	broad
cdk_liability_broad	5L2S	CDK6	CDK6	5L2S	kinase_segment	alphaC_candidate	91	contact-side counts by kinase segment	broad
cdk_liability_broad	5L2S	CDK6	CDK6	5L2S	kinase_segment	ape_candidate	30	contact-side counts by kinase segment	broad
cdk_liability_broad	5L2S	CDK6	CDK6	5L2S	kinase_segment	beta3_candidate	37	contact-side counts by kinase segment	broad
cdk_liability_broad	5L2S	CDK6	CDK6	5L2S	kinase_segment	c_lobe_core	524	contact-side counts by kinase segment	broad
cdk_liability_broad	5L2S	CDK6	CDK6	5L2S	kinase_segment	catalytic_loop_candidate	76	contact-side counts by kinase segment	broad
cdk_liability_broad	5L2S	CDK6	CDK6	5L2S	kinase_segment	dfg_candidate	29	contact-side counts by kinase segment	broad
cdk_liability_broad	5L2S	CDK6	CDK6	5L2S	kinase_segment	hinge	102	contact-side counts by kinase segment	broad
cdk_liability_broad	5L2S	CDK6	CDK6	5L2S	kinase_segment	n_lobe_core	903	contact-side counts by kinase segment	broad
cdk_liability_broad	5L2S	CDK6	CDK6	5L2S	kinase_segment	p_loop_candidate	44	contact-side counts by kinase segment	broad
cdk_liability_broad	5L2S	CDK6	CDK6	5L2S	kinase_lobe	activation_segment	623	contact-side counts by kinase lobe	broad
cdk_liability_broad	5L2S	CDK6	CDK6	5L2S	kinase_lobe	c_lobe	600	contact-side counts by kinase lobe	broad
cdk_liability_broad	5L2S	CDK6	CDK6	5L2S	kinase_lobe	hinge_region	102	contact-side counts by kinase lobe	broad
cdk_liability_broad	5L2S	CDK6	CDK6	5L2S	kinase_lobe	n_lobe	1075	contact-side counts by kinase lobe	broad
cdk_liability_broad	5L2S	CDK6	CDK6	5L2S	kinase_motif_region	activation_loop	60	contact-side counts by kinase motif region	broad
cdk_liability_broad	5L2S	CDK6	CDK6	5L2S	kinase_motif_region	alphaC_region	91	contact-side counts by kinase motif region	broad
cdk_liability_broad	5L2S	CDK6	CDK6	5L2S	kinase_motif_region	ape_region	30	contact-side counts by kinase motif region	broad
cdk_liability_broad	5L2S	CDK6	CDK6	5L2S	kinase_motif_region	beta3_lys_region	37	contact-side counts by kinase motif region	broad
cdk_liability_broad	5L2S	CDK6	CDK6	5L2S	kinase_motif_region	catalytic_loop	76	contact-side counts by kinase motif region	broad
cdk_liability_broad	5L2S	CDK6	CDK6	5L2S	kinase_motif_region	dfg_region	29	contact-side counts by kinase motif region	broad
cdk_liability_broad	5L2S	CDK6	CDK6	5L2S	kinase_motif_region	gly_rich_loop	44	contact-side counts by kinase motif region	broad
cdk_liability_broad	5L2S	CDK6	CDK6	5L2S	kinase_motif_region	hinge_region	102	contact-side counts by kinase motif region	broad
cdk_liability_broad	5L2S	CDK6	CDK6	5L2S	kinase_motif_region	post_ape_tail	47	contact-side counts by kinase motif region	broad
cdk_liability_broad	5L2T	CDK6	CDK6	5L2T	kinase_segment	activation_loop_candidate	64	contact-side counts by kinase segment	broad
cdk_liability_broad	5L2T	CDK6	CDK6	5L2T	kinase_segment	activation_segment_core	447	contact-side counts by kinase segment	broad
cdk_liability_broad	5L2T	CDK6	CDK6	5L2T	kinase_segment	activation_segment_tail	47	contact-side counts by kinase segment	broad
cdk_liability_broad	5L2T	CDK6	CDK6	5L2T	kinase_segment	alphaC_candidate	82	contact-side counts by kinase segment	broad
cdk_liability_broad	5L2T	CDK6	CDK6	5L2T	kinase_segment	ape_candidate	30	contact-side counts by kinase segment	broad
cdk_liability_broad	5L2T	CDK6	CDK6	5L2T	kinase_segment	beta3_candidate	35	contact-side counts by kinase segment	broad
cdk_liability_broad	5L2T	CDK6	CDK6	5L2T	kinase_segment	c_lobe_core	534	contact-side counts by kinase segment	broad
cdk_liability_broad	5L2T	CDK6	CDK6	5L2T	kinase_segment	catalytic_loop_candidate	79	contact-side counts by kinase segment	broad
cdk_liability_broad	5L2T	CDK6	CDK6	5L2T	kinase_segment	dfg_candidate	26	contact-side counts by kinase segment	broad
cdk_liability_broad	5L2T	CDK6	CDK6	5L2T	kinase_segment	hinge	84	contact-side counts by kinase segment	broad
cdk_liability_broad	5L2T	CDK6	CDK6	5L2T	kinase_segment	n_lobe_core	916	contact-side counts by kinase segment	broad
cdk_liability_broad	5L2T	CDK6	CDK6	5L2T	kinase_segment	p_loop_candidate	38	contact-side counts by kinase segment	broad
cdk_liability_broad	5L2T	CDK6	CDK6	5L2T	kinase_lobe	activation_segment	614	contact-side counts by kinase lobe	broad
cdk_liability_broad	5L2T	CDK6	CDK6	5L2T	kinase_lobe	c_lobe	613	contact-side counts by kinase lobe	broad
cdk_liability_broad	5L2T	CDK6	CDK6	5L2T	kinase_lobe	hinge_region	84	contact-side counts by kinase lobe	broad
cdk_liability_broad	5L2T	CDK6	CDK6	5L2T	kinase_lobe	n_lobe	1071	contact-side counts by kinase lobe	broad
cdk_liability_broad	5L2T	CDK6	CDK6	5L2T	kinase_motif_region	activation_loop	64	contact-side counts by kinase motif region	broad
cdk_liability_broad	5L2T	CDK6	CDK6	5L2T	kinase_motif_region	alphaC_region	82	contact-side counts by kinase motif region	broad
cdk_liability_broad	5L2T	CDK6	CDK6	5L2T	kinase_motif_region	ape_region	30	contact-side counts by kinase motif region	broad
cdk_liability_broad	5L2T	CDK6	CDK6	5L2T	kinase_motif_region	beta3_lys_region	35	contact-side counts by kinase motif region	broad
cdk_liability_broad	5L2T	CDK6	CDK6	5L2T	kinase_motif_region	catalytic_loop	79	contact-side counts by kinase motif region	broad
cdk_liability_broad	5L2T	CDK6	CDK6	5L2T	kinase_motif_region	dfg_region	26	contact-side counts by kinase motif region	broad
cdk_liability_broad	5L2T	CDK6	CDK6	5L2T	kinase_motif_region	gly_rich_loop	38	contact-side counts by kinase motif region	broad
cdk_liability_broad	5L2T	CDK6	CDK6	5L2T	kinase_motif_region	hinge_region	84	contact-side counts by kinase motif region	broad
cdk_liability_broad	5L2T	CDK6	CDK6	5L2T	kinase_motif_region	post_ape_tail	47	contact-side counts by kinase motif region	broad
cdk_liability_broad	9D8U	CDK6	CDK6	9D8U	kinase_segment	activation_loop_candidate	64	contact-side counts by kinase segment	broad
cdk_liability_broad	9D8U	CDK6	CDK6	9D8U	kinase_segment	activation_segment_core	459	contact-side counts by kinase segment	broad
cdk_liability_broad	9D8U	CDK6	CDK6	9D8U	kinase_segment	activation_segment_tail	48	contact-side counts by kinase segment	broad
cdk_liability_broad	9D8U	CDK6	CDK6	9D8U	kinase_segment	alphaC_candidate	92	contact-side counts by kinase segment	broad
cdk_liability_broad	9D8U	CDK6	CDK6	9D8U	kinase_segment	ape_candidate	31	contact-side counts by kinase segment	broad
cdk_liability_broad	9D8U	CDK6	CDK6	9D8U	kinase_segment	beta3_candidate	37	contact-side counts by kinase segment	broad
cdk_liability_broad	9D8U	CDK6	CDK6	9D8U	kinase_segment	c_lobe_core	528	contact-side counts by kinase segment	broad
cdk_liability_broad	9D8U	CDK6	CDK6	9D8U	kinase_segment	catalytic_loop_candidate	77	contact-side counts by kinase segment	broad
cdk_liability_broad	9D8U	CDK6	CDK6	9D8U	kinase_segment	dfg_candidate	27	contact-side counts by kinase segment	broad
cdk_liability_broad	9D8U	CDK6	CDK6	9D8U	kinase_segment	hinge	103	contact-side counts by kinase segment	broad
cdk_liability_broad	9D8U	CDK6	CDK6	9D8U	kinase_segment	n_lobe_core	905	contact-side counts by kinase segment	broad
cdk_liability_broad	9D8U	CDK6	CDK6	9D8U	kinase_segment	p_loop_candidate	43	contact-side counts by kinase segment	broad
cdk_liability_broad	9D8U	CDK6	CDK6	9D8U	kinase_lobe	activation_segment	629	contact-side counts by kinase lobe	broad
cdk_liability_broad	9D8U	CDK6	CDK6	9D8U	kinase_lobe	c_lobe	605	contact-side counts by kinase lobe	broad
cdk_liability_broad	9D8U	CDK6	CDK6	9D8U	kinase_lobe	hinge_region	103	contact-side counts by kinase lobe	broad
cdk_liability_broad	9D8U	CDK6	CDK6	9D8U	kinase_lobe	n_lobe	1077	contact-side counts by kinase lobe	broad
cdk_liability_broad	9D8U	CDK6	CDK6	9D8U	kinase_motif_region	activation_loop	64	contact-side counts by kinase motif region	broad
cdk_liability_broad	9D8U	CDK6	CDK6	9D8U	kinase_motif_region	alphaC_region	92	contact-side counts by kinase motif region	broad
cdk_liability_broad	9D8U	CDK6	CDK6	9D8U	kinase_motif_region	ape_region	31	contact-side counts by kinase motif region	broad
cdk_liability_broad	9D8U	CDK6	CDK6	9D8U	kinase_motif_region	beta3_lys_region	37	contact-side counts by kinase motif region	broad
cdk_liability_broad	9D8U	CDK6	CDK6	9D8U	kinase_motif_region	catalytic_loop	77	contact-side counts by kinase motif region	broad
cdk_liability_broad	9D8U	CDK6	CDK6	9D8U	kinase_motif_region	dfg_region	27	contact-side counts by kinase motif region	broad
cdk_liability_broad	9D8U	CDK6	CDK6	9D8U	kinase_motif_region	gly_rich_loop	43	contact-side counts by kinase motif region	broad
cdk_liability_broad	9D8U	CDK6	CDK6	9D8U	kinase_motif_region	hinge_region	103	contact-side counts by kinase motif region	broad
cdk_liability_broad	9D8U	CDK6	CDK6	9D8U	kinase_motif_region	post_ape_tail	48	contact-side counts by kinase motif region	broad
