# Supplementary material for: Contact-Network Phenotyping of the CDK Family Reveals Selective Distal C‑Lobe Contact Redistribution by Modern CDK5 Inhibitors and a Quantitative Selectivity Landscape against CDK2 and CDK1
Source: J Chem Inf Model. 2026 May 29;66(12):7276–95. doi: 10.1021/acs.jcim.6c00886 (PMC13292211; doi:10.1021/acs.jcim.6c00886)
Supplement: Supplementary file 2 [file ci6c00886_si_002.zip › Table_2_cdk_region_usage_delta_vs_cdk5.csv]

target_group	summary_group	feature_name	mean_feature_value	cdk5_mean	delta_vs_cdk5
CDK1	kinase_lobe	activation_segment	566.0	533.7	32.299999999999955
CDK1	kinase_lobe	c_lobe	779.25	774.6	4.649999999999977
CDK1	kinase_lobe	hinge_region	134.25	155.4	-21.150000000000006
CDK1	kinase_lobe	n_lobe	1270.75	1309.2	-38.450000000000045
CDK1	kinase_lobe	non_kinase_context	4611.75	5078.3	-466.5500000000002
CDK2	kinase_lobe	activation_segment	823.8	533.7	290.0999999999999
CDK2	kinase_lobe	c_lobe	646.4	774.6	-128.20000000000005
CDK2	kinase_lobe	hinge_region	31.0	155.4	-124.4
CDK2	kinase_lobe	n_lobe	1289.8	1309.2	-19.40000000000009
CDK2	kinase_lobe	non_kinase_context	4346.666666666667	5078.3	-731.6333333333332
CDK4	kinase_lobe	activation_segment	750.0	533.7	216.29999999999995
CDK4	kinase_lobe	c_lobe	532.5	774.6	-242.10000000000002
CDK4	kinase_lobe	hinge_region	116.0	155.4	-39.400000000000006
CDK4	kinase_lobe	n_lobe	1192.5	1309.2	-116.70000000000005
CDK4	kinase_lobe	non_kinase_context	4839.0	5078.3	-239.30000000000018
CDK5	kinase_lobe	activation_segment	533.7	533.7	0.0
CDK5	kinase_lobe	c_lobe	774.6	774.6	0.0
CDK5	kinase_lobe	hinge_region	155.4	155.4	0.0
CDK5	kinase_lobe	n_lobe	1309.2	1309.2	0.0
CDK5	kinase_lobe	non_kinase_context	5078.3	5078.3	0.0
CDK6	kinase_lobe	activation_segment	711.0	533.7	177.29999999999995
CDK6	kinase_lobe	c_lobe	559.7142857142857	774.6	-214.88571428571436
CDK6	kinase_lobe	hinge_region	118.71428571428571	155.4	-36.6857142857143
CDK6	kinase_lobe	n_lobe	1138.5714285714287	1309.2	-170.62857142857138
CDK6	kinase_lobe	non_kinase_context	2396.6666666666665	5078.3	-2681.6333333333337
CDK1	kinase_motif_region	alphaC_region	96.75	106.0	-9.25
CDK1	kinase_motif_region	beta3_lys_region	64.25	56.2	8.049999999999997
CDK1	kinase_motif_region	catalytic_loop	75.75	76.16666666666667	-0.4166666666666714
CDK1	kinase_motif_region	dfg_region	22.75	28.833333333333332	-6.083333333333332
CDK1	kinase_motif_region	gly_rich_loop	44.5	49.5	-5.0
CDK1	kinase_motif_region	hinge_region	134.25	155.4	-21.150000000000006
CDK2	kinase_motif_region	activation_loop	179.4
CDK2	kinase_motif_region	alphaC_region	105.6	106.0	-0.4000000000000057
CDK2	kinase_motif_region	ape_region	27.4
CDK2	kinase_motif_region	beta3_lys_region	64.6	56.2	8.399999999999991
CDK2	kinase_motif_region	catalytic_loop	82.0	76.16666666666667	5.833333333333329
CDK2	kinase_motif_region	dfg_region	24.8	28.833333333333332	-4.033333333333331
CDK2	kinase_motif_region	gly_rich_loop	48.8	49.5	-0.7000000000000028
CDK2	kinase_motif_region	hinge_region	31.0	155.4	-124.4
CDK2	kinase_motif_region	post_ape_tail	52.4
CDK4	kinase_motif_region	activation_loop	154.5
CDK4	kinase_motif_region	alphaC_region	110.5	106.0	4.5
CDK4	kinase_motif_region	ape_region	29.5
CDK4	kinase_motif_region	beta3_lys_region	62.5	56.2	6.299999999999997
CDK4	kinase_motif_region	catalytic_loop	79.5	76.16666666666667	3.3333333333333286
CDK4	kinase_motif_region	dfg_region	27.5	28.833333333333332	-1.3333333333333321
CDK4	kinase_motif_region	gly_rich_loop	45.0	49.5	-4.5
CDK4	kinase_motif_region	hinge_region	116.0	155.4	-39.400000000000006
CDK4	kinase_motif_region	post_ape_tail	56.0
CDK5	kinase_motif_region	alphaC_region	106.0	106.0	0.0
CDK5	kinase_motif_region	beta3_lys_region	56.2	56.2	0.0
CDK5	kinase_motif_region	catalytic_loop	76.16666666666667	76.16666666666667	0.0
CDK5	kinase_motif_region	dfg_region	28.833333333333332	28.833333333333332	0.0
CDK5	kinase_motif_region	gly_rich_loop	49.5	49.5	0.0
CDK5	kinase_motif_region	hinge_region	155.4	155.4	0.0
CDK6	kinase_motif_region	activation_loop	126.14285714285714
CDK6	kinase_motif_region	alphaC_region	90.57142857142857	106.0	-15.42857142857143
CDK6	kinase_motif_region	ape_region	29.714285714285715
CDK6	kinase_motif_region	beta3_lys_region	40.285714285714285	56.2	-15.914285714285718
CDK6	kinase_motif_region	catalytic_loop	77.42857142857143	76.16666666666667	1.2619047619047592
CDK6	kinase_motif_region	dfg_region	27.714285714285715	28.833333333333332	-1.1190476190476168
CDK6	kinase_motif_region	gly_rich_loop	43.0	49.5	-6.5
CDK6	kinase_motif_region	hinge_region	118.71428571428571	155.4	-36.6857142857143
CDK6	kinase_motif_region	post_ape_tail	49.0
CDK1	kinase_segment	activation_segment_core	543.25	516.4	26.850000000000023
CDK1	kinase_segment	alphaC_candidate	96.75	106.0	-9.25
CDK1	kinase_segment	beta3_candidate	64.25	56.2	8.049999999999997
CDK1	kinase_segment	c_lobe_core	703.5	728.9	-25.399999999999977
CDK1	kinase_segment	catalytic_loop_candidate	75.75	76.16666666666667	-0.4166666666666714
CDK1	kinase_segment	dfg_candidate	22.75	28.833333333333332	-6.083333333333332
CDK1	kinase_segment	hinge	134.25	155.4	-21.150000000000006
CDK1	kinase_segment	n_lobe_core	1065.25	1117.3	-52.049999999999955
CDK1	kinase_segment	non_kinase_context	4611.75	5078.3	-466.5500000000002
CDK1	kinase_segment	p_loop_candidate	44.5	49.5	-5.0
CDK2	kinase_segment	activation_loop_candidate	179.4
CDK2	kinase_segment	activation_segment_core	539.8	516.4	23.399999999999977
CDK2	kinase_segment	activation_segment_tail	52.4
CDK2	kinase_segment	alphaC_candidate	105.6	106.0	-0.4000000000000057
CDK2	kinase_segment	ape_candidate	27.4
CDK2	kinase_segment	beta3_candidate	64.6	56.2	8.399999999999991
CDK2	kinase_segment	c_lobe_core	564.4	728.9	-164.5
CDK2	kinase_segment	catalytic_loop_candidate	82.0	76.16666666666667	5.833333333333329
CDK2	kinase_segment	dfg_candidate	24.8	28.833333333333332	-4.033333333333331
CDK2	kinase_segment	hinge	31.0	155.4	-124.4
CDK2	kinase_segment	n_lobe_core	1070.8	1117.3	-46.5
CDK2	kinase_segment	non_kinase_context	4346.666666666667	5078.3	-731.6333333333332
CDK2	kinase_segment	p_loop_candidate	48.8	49.5	-0.7000000000000028
CDK4	kinase_segment	activation_loop_candidate	154.5
CDK4	kinase_segment	activation_segment_core	482.5	516.4	-33.89999999999998
CDK4	kinase_segment	activation_segment_tail	56.0
CDK4	kinase_segment	alphaC_candidate	110.5	106.0	4.5
CDK4	kinase_segment	ape_candidate	29.5
CDK4	kinase_segment	beta3_candidate	62.5	56.2	6.299999999999997
CDK4	kinase_segment	c_lobe_core	453.0	728.9	-275.9
CDK4	kinase_segment	catalytic_loop_candidate	79.5	76.16666666666667	3.3333333333333286
CDK4	kinase_segment	dfg_candidate	27.5	28.833333333333332	-1.3333333333333321
CDK4	kinase_segment	hinge	116.0	155.4	-39.400000000000006
CDK4	kinase_segment	n_lobe_core	997.0	1117.3	-120.29999999999995
CDK4	kinase_segment	non_kinase_context	4839.0	5078.3	-239.30000000000018
CDK4	kinase_segment	p_loop_candidate	45.0	49.5	-4.5
CDK5	kinase_segment	activation_segment_core	516.4	516.4	0.0
CDK5	kinase_segment	alphaC_candidate	106.0	106.0	0.0
CDK5	kinase_segment	beta3_candidate	56.2	56.2	0.0
CDK5	kinase_segment	c_lobe_core	728.9	728.9	0.0
CDK5	kinase_segment	catalytic_loop_candidate	76.16666666666667	76.16666666666667	0.0
CDK5	kinase_segment	dfg_candidate	28.833333333333332	28.833333333333332	0.0
CDK5	kinase_segment	hinge	155.4	155.4	0.0
CDK5	kinase_segment	n_lobe_core	1117.3	1117.3	0.0
CDK5	kinase_segment	non_kinase_context	5078.3	5078.3	0.0
CDK5	kinase_segment	p_loop_candidate	49.5	49.5	0.0
CDK6	kinase_segment	activation_loop_candidate	126.14285714285714
CDK6	kinase_segment	activation_segment_core	478.42857142857144	516.4	-37.97142857142853
CDK6	kinase_segment	activation_segment_tail	49.0
CDK6	kinase_segment	alphaC_candidate	90.57142857142857	106.0	-15.42857142857143
CDK6	kinase_segment	ape_candidate	29.714285714285715
CDK6	kinase_segment	beta3_candidate	40.285714285714285	56.2	-15.914285714285718
CDK6	kinase_segment	c_lobe_core	482.2857142857143	728.9	-246.6142857142857
CDK6	kinase_segment	catalytic_loop_candidate	77.42857142857143	76.16666666666667	1.2619047619047592
CDK6	kinase_segment	dfg_candidate	27.714285714285715	28.833333333333332	-1.1190476190476168
CDK6	kinase_segment	hinge	118.71428571428571	155.4	-36.6857142857143
CDK6	kinase_segment	n_lobe_core	970.8571428571429	1117.3	-146.44285714285706
CDK6	kinase_segment	non_kinase_context	2396.6666666666665	5078.3	-2681.6333333333337
CDK6	kinase_segment	p_loop_candidate	43.0	49.5	-6.5
