# Supplementary material for: Contact-Network Phenotyping of the CDK Family Reveals Selective Distal C‑Lobe Contact Redistribution by Modern CDK5 Inhibitors and a Quantitative Selectivity Landscape against CDK2 and CDK1
Source: J Chem Inf Model. 2026 May 29;66(12):7276–95. doi: 10.1021/acs.jcim.6c00886 (PMC13292211; doi:10.1021/acs.jcim.6c00886)
Supplement: Supplementary file 2 [file ci6c00886_si_002.zip › Table_3_cdk_group_region_usage_summary.csv]

target_group	target_name	summary_group	feature_name	mean	median	min	max	count
CDK1	CDK1	kinase_lobe	activation_segment	566.0	567.5	551	578	4
CDK1	CDK1	kinase_lobe	c_lobe	779.25	775.5	772	794	4
CDK1	CDK1	kinase_lobe	hinge_region	134.25	135.0	127	140	4
CDK1	CDK1	kinase_lobe	n_lobe	1270.75	1272.0	1259	1280	4
CDK1	CDK1	kinase_lobe	non_kinase_context	4611.75	3133.0	3084	9097	4
CDK2	CDK2	kinase_lobe	activation_segment	823.8	841.0	717	864	5
CDK2	CDK2	kinase_lobe	c_lobe	646.4	656.0	620	667	5
CDK2	CDK2	kinase_lobe	hinge_region	31.0	31.0	10	52	2
CDK2	CDK2	kinase_lobe	n_lobe	1289.8	1314.0	1191	1367	5
CDK2	CDK2	kinase_lobe	non_kinase_context	4346.666666666667	2600.0	2532	7908	3
CDK4	CDK4	kinase_lobe	activation_segment	750.0	750.0	719	781	2
CDK4	CDK4	kinase_lobe	c_lobe	532.5	532.5	497	568	2
CDK4	CDK4	kinase_lobe	hinge_region	116.0	116.0	104	128	2
CDK4	CDK4	kinase_lobe	n_lobe	1192.5	1192.5	1156	1229	2
CDK4	CDK4	kinase_lobe	non_kinase_context	4839.0	4839.0	2320	7358	2
CDK5	CDK5	kinase_lobe	activation_segment	533.7	532.0	493	556	10
CDK5	CDK5	kinase_lobe	c_lobe	774.6	787.5	707	828	10
CDK5	CDK5	kinase_lobe	hinge_region	155.4	118.5	110	236	10
CDK5	CDK5	kinase_lobe	n_lobe	1309.2	1328.0	1211	1357	10
CDK5	CDK5	kinase_lobe	non_kinase_context	5078.3	5289.5	2644	5573	10
CDK6	CDK6	kinase_lobe	activation_segment	711.0	629.0	606	841	7
CDK6	CDK6	kinase_lobe	c_lobe	559.7142857142857	593.0	463	613	7
CDK6	CDK6	kinase_lobe	hinge_region	118.71428571428571	105.0	84	189	7
CDK6	CDK6	kinase_lobe	n_lobe	1138.5714285714287	1077.0	1046	1266	7
CDK6	CDK6	kinase_lobe	non_kinase_context	2396.6666666666665	2389.0	2372	2429	3
CDK1	CDK1	kinase_motif_region	alphaC_region	96.75	98.0	92	99	4
CDK1	CDK1	kinase_motif_region	beta3_lys_region	64.25	64.0	64	65	4
CDK1	CDK1	kinase_motif_region	catalytic_loop	75.75	76.0	74	77	4
CDK1	CDK1	kinase_motif_region	dfg_region	22.75	23.0	22	23	4
CDK1	CDK1	kinase_motif_region	gly_rich_loop	44.5	44.5	44	45	4
CDK1	CDK1	kinase_motif_region	hinge_region	134.25	135.0	127	140	4
CDK2	CDK2	kinase_motif_region	activation_loop	179.4	200.0	101	211	5
CDK2	CDK2	kinase_motif_region	alphaC_region	105.6	103.0	97	120	5
CDK2	CDK2	kinase_motif_region	ape_region	27.4	28.0	26	28	5
CDK2	CDK2	kinase_motif_region	beta3_lys_region	64.6	65.0	63	65	5
CDK2	CDK2	kinase_motif_region	catalytic_loop	82.0	83.0	77	87	5
CDK2	CDK2	kinase_motif_region	dfg_region	24.8	25.0	19	30	5
CDK2	CDK2	kinase_motif_region	gly_rich_loop	48.8	42.0	41	64	5
CDK2	CDK2	kinase_motif_region	hinge_region	31.0	31.0	10	52	2
CDK2	CDK2	kinase_motif_region	post_ape_tail	52.4	52.0	50	56	5
CDK4	CDK4	kinase_motif_region	activation_loop	154.5	154.5	121	188	2
CDK4	CDK4	kinase_motif_region	alphaC_region	110.5	110.5	96	125	2
CDK4	CDK4	kinase_motif_region	ape_region	29.5	29.5	29	30	2
CDK4	CDK4	kinase_motif_region	beta3_lys_region	62.5	62.5	61	64	2
CDK4	CDK4	kinase_motif_region	catalytic_loop	79.5	79.5	79	80	2
CDK4	CDK4	kinase_motif_region	dfg_region	27.5	27.5	27	28	2
CDK4	CDK4	kinase_motif_region	gly_rich_loop	45.0	45.0	45	45	1
CDK4	CDK4	kinase_motif_region	hinge_region	116.0	116.0	104	128	2
CDK4	CDK4	kinase_motif_region	post_ape_tail	56.0	56.0	54	58	2
CDK5	CDK5	kinase_motif_region	alphaC_region	106.0	105.0	103	110	10
CDK5	CDK5	kinase_motif_region	beta3_lys_region	56.2	64.5	42	66	10
CDK5	CDK5	kinase_motif_region	catalytic_loop	76.16666666666667	76.0	74	78	6
CDK5	CDK5	kinase_motif_region	dfg_region	28.833333333333332	28.0	26	34	6
CDK5	CDK5	kinase_motif_region	gly_rich_loop	49.5	50.0	46	52	6
CDK5	CDK5	kinase_motif_region	hinge_region	155.4	118.5	110	236	10
CDK6	CDK6	kinase_motif_region	activation_loop	126.14285714285714	64.0	60	218	7
CDK6	CDK6	kinase_motif_region	alphaC_region	90.57142857142857	91.0	82	99	7
CDK6	CDK6	kinase_motif_region	ape_region	29.714285714285715	30.0	28	31	7
CDK6	CDK6	kinase_motif_region	beta3_lys_region	40.285714285714285	37.0	35	57	7
CDK6	CDK6	kinase_motif_region	catalytic_loop	77.42857142857143	77.0	75	82	7
CDK6	CDK6	kinase_motif_region	dfg_region	27.714285714285715	29.0	21	32	7
CDK6	CDK6	kinase_motif_region	gly_rich_loop	43.0	43.5	38	50	6
CDK6	CDK6	kinase_motif_region	hinge_region	118.71428571428571	105.0	84	189	7
CDK6	CDK6	kinase_motif_region	post_ape_tail	49.0	48.0	47	56	7
CDK1	CDK1	kinase_segment	activation_segment_core	543.25	544.5	529	555	4
CDK1	CDK1	kinase_segment	alphaC_candidate	96.75	98.0	92	99	4
CDK1	CDK1	kinase_segment	beta3_candidate	64.25	64.0	64	65	4
CDK1	CDK1	kinase_segment	c_lobe_core	703.5	699.5	695	720	4
CDK1	CDK1	kinase_segment	catalytic_loop_candidate	75.75	76.0	74	77	4
CDK1	CDK1	kinase_segment	dfg_candidate	22.75	23.0	22	23	4
CDK1	CDK1	kinase_segment	hinge	134.25	135.0	127	140	4
CDK1	CDK1	kinase_segment	n_lobe_core	1065.25	1064.0	1058	1075	4
CDK1	CDK1	kinase_segment	non_kinase_context	4611.75	3133.0	3084	9097	4
CDK1	CDK1	kinase_segment	p_loop_candidate	44.5	44.5	44	45	4
CDK2	CDK2	kinase_segment	activation_loop_candidate	179.4	200.0	101	211	5
CDK2	CDK2	kinase_segment	activation_segment_core	539.8	544.0	517	558	5
CDK2	CDK2	kinase_segment	activation_segment_tail	52.4	52.0	50	56	5
CDK2	CDK2	kinase_segment	alphaC_candidate	105.6	103.0	97	120	5
CDK2	CDK2	kinase_segment	ape_candidate	27.4	28.0	26	28	5
CDK2	CDK2	kinase_segment	beta3_candidate	64.6	65.0	63	65	5
CDK2	CDK2	kinase_segment	c_lobe_core	564.4	573.0	543	582	5
CDK2	CDK2	kinase_segment	catalytic_loop_candidate	82.0	83.0	77	87	5
CDK2	CDK2	kinase_segment	dfg_candidate	24.8	25.0	19	30	5
CDK2	CDK2	kinase_segment	hinge	31.0	31.0	10	52	2
CDK2	CDK2	kinase_segment	n_lobe_core	1070.8	1102.0	970	1141	5
CDK2	CDK2	kinase_segment	non_kinase_context	4346.666666666667	2600.0	2532	7908	3
CDK2	CDK2	kinase_segment	p_loop_candidate	48.8	42.0	41	64	5
CDK4	CDK4	kinase_segment	activation_loop_candidate	154.5	154.5	121	188	2
CDK4	CDK4	kinase_segment	activation_segment_core	482.5	482.5	478	487	2
CDK4	CDK4	kinase_segment	activation_segment_tail	56.0	56.0	54	58	2
CDK4	CDK4	kinase_segment	alphaC_candidate	110.5	110.5	96	125	2
CDK4	CDK4	kinase_segment	ape_candidate	29.5	29.5	29	30	2
CDK4	CDK4	kinase_segment	beta3_candidate	62.5	62.5	61	64	2
CDK4	CDK4	kinase_segment	c_lobe_core	453.0	453.0	417	489	2
CDK4	CDK4	kinase_segment	catalytic_loop_candidate	79.5	79.5	79	80	2
CDK4	CDK4	kinase_segment	dfg_candidate	27.5	27.5	27	28	2
CDK4	CDK4	kinase_segment	hinge	116.0	116.0	104	128	2
CDK4	CDK4	kinase_segment	n_lobe_core	997.0	997.0	922	1072	2
CDK4	CDK4	kinase_segment	non_kinase_context	4839.0	4839.0	2320	7358	2
CDK4	CDK4	kinase_segment	p_loop_candidate	45.0	45.0	45	45	1
CDK5	CDK5	kinase_segment	activation_segment_core	516.4	523.5	493	533	10
CDK5	CDK5	kinase_segment	alphaC_candidate	106.0	105.0	103	110	10
CDK5	CDK5	kinase_segment	beta3_candidate	56.2	64.5	42	66	10
CDK5	CDK5	kinase_segment	c_lobe_core	728.9	728.0	700	751	10
CDK5	CDK5	kinase_segment	catalytic_loop_candidate	76.16666666666667	76.0	74	78	6
CDK5	CDK5	kinase_segment	dfg_candidate	28.833333333333332	28.0	26	34	6
CDK5	CDK5	kinase_segment	hinge	155.4	118.5	110	236	10
CDK5	CDK5	kinase_segment	n_lobe_core	1117.3	1128.0	991	1180	10
CDK5	CDK5	kinase_segment	non_kinase_context	5078.3	5289.5	2644	5573	10
CDK5	CDK5	kinase_segment	p_loop_candidate	49.5	50.0	46	52	6
CDK6	CDK6	kinase_segment	activation_loop_candidate	126.14285714285714	64.0	60	218	7
CDK6	CDK6	kinase_segment	activation_segment_core	478.42857142857144	459.0	447	522	7
CDK6	CDK6	kinase_segment	activation_segment_tail	49.0	48.0	47	56	7
CDK6	CDK6	kinase_segment	alphaC_candidate	90.57142857142857	91.0	82	99	7
CDK6	CDK6	kinase_segment	ape_candidate	29.714285714285715	30.0	28	31	7
CDK6	CDK6	kinase_segment	beta3_candidate	40.285714285714285	37.0	35	57	7
CDK6	CDK6	kinase_segment	c_lobe_core	482.2857142857143	518.0	385	534	7
CDK6	CDK6	kinase_segment	catalytic_loop_candidate	77.42857142857143	77.0	75	82	7
CDK6	CDK6	kinase_segment	dfg_candidate	27.714285714285715	29.0	21	32	7
CDK6	CDK6	kinase_segment	hinge	118.71428571428571	105.0	84	189	7
CDK6	CDK6	kinase_segment	n_lobe_core	970.8571428571429	916.0	884	1088	7
CDK6	CDK6	kinase_segment	non_kinase_context	2396.6666666666665	2389.0	2372	2429	3
CDK6	CDK6	kinase_segment	p_loop_candidate	43.0	43.5	38	50	6
