# Supplementary material for: Contact-Network Phenotyping of the CDK Family Reveals Selective Distal C‑Lobe Contact Redistribution by Modern CDK5 Inhibitors and a Quantitative Selectivity Landscape against CDK2 and CDK1
Source: J Chem Inf Model. 2026 May 29;66(12):7276–95. doi: 10.1021/acs.jcim.6c00886 (PMC13292211; doi:10.1021/acs.jcim.6c00886)
Supplement: Supplementary file 2 [file ci6c00886_si_002.zip › Table_4_cdk_region_usage_pivot.csv]

summary_group	feature_name	CDK1	CDK2	CDK4	CDK5	CDK6
kinase_lobe	activation_segment	566.0	823.8	750.0	533.7	711.0
kinase_lobe	c_lobe	779.25	646.4	532.5	774.6	559.7142857142857
kinase_lobe	hinge_region	134.25	31.0	116.0	155.4	118.71428571428571
kinase_lobe	n_lobe	1270.75	1289.8	1192.5	1309.2	1138.5714285714287
kinase_lobe	non_kinase_context	4611.75	4346.666666666667	4839.0	5078.3	2396.6666666666665
kinase_motif_region	activation_loop		179.4	154.5		126.14285714285714
kinase_motif_region	alphaC_region	96.75	105.6	110.5	106.0	90.57142857142857
kinase_motif_region	ape_region		27.4	29.5		29.714285714285715
kinase_motif_region	beta3_lys_region	64.25	64.6	62.5	56.2	40.285714285714285
kinase_motif_region	catalytic_loop	75.75	82.0	79.5	76.16666666666667	77.42857142857143
kinase_motif_region	dfg_region	22.75	24.8	27.5	28.833333333333332	27.714285714285715
kinase_motif_region	gly_rich_loop	44.5	48.8	45.0	49.5	43.0
kinase_motif_region	hinge_region	134.25	31.0	116.0	155.4	118.71428571428571
kinase_motif_region	post_ape_tail		52.4	56.0		49.0
kinase_segment	activation_loop_candidate		179.4	154.5		126.14285714285714
kinase_segment	activation_segment_core	543.25	539.8	482.5	516.4	478.42857142857144
kinase_segment	activation_segment_tail		52.4	56.0		49.0
kinase_segment	alphaC_candidate	96.75	105.6	110.5	106.0	90.57142857142857
kinase_segment	ape_candidate		27.4	29.5		29.714285714285715
kinase_segment	beta3_candidate	64.25	64.6	62.5	56.2	40.285714285714285
kinase_segment	c_lobe_core	703.5	564.4	453.0	728.9	482.2857142857143
kinase_segment	catalytic_loop_candidate	75.75	82.0	79.5	76.16666666666667	77.42857142857143
kinase_segment	dfg_candidate	22.75	24.8	27.5	28.833333333333332	27.714285714285715
kinase_segment	hinge	134.25	31.0	116.0	155.4	118.71428571428571
kinase_segment	n_lobe_core	1065.25	1070.8	997.0	1117.3	970.8571428571429
kinase_segment	non_kinase_context	4611.75	4346.666666666667	4839.0	5078.3	2396.6666666666665
kinase_segment	p_loop_candidate	44.5	48.8	45.0	49.5	43.0
