# Supplementary material for: Contact-Network Phenotyping of the CDK Family Reveals Selective Distal C‑Lobe Contact Redistribution by Modern CDK5 Inhibitors and a Quantitative Selectivity Landscape against CDK2 and CDK1
Source: J Chem Inf Model. 2026 May 29;66(12):7276–95. doi: 10.1021/acs.jcim.6c00886 (PMC13292211; doi:10.1021/acs.jcim.6c00886)
Supplement: Supplementary file 2 [file ci6c00886_si_002.zip › Table_5_cdk_liability_broad_kinase_contact_summary_long.csv]

panel_name	pdb_id	target_group	target_name	structure_name	summary_group	feature_name	feature_value	notes
cdk_liability_broad	7SJ3	CDK4	CDK4	7SJ3	kinase_segment	activation_loop_candidate	188	contact-side counts by kinase segment
cdk_liability_broad	7SJ3	CDK4	CDK4	7SJ3	kinase_segment	activation_segment_core	478	contact-side counts by kinase segment
cdk_liability_broad	7SJ3	CDK4	CDK4	7SJ3	kinase_segment	activation_segment_tail	58	contact-side counts by kinase segment
cdk_liability_broad	7SJ3	CDK4	CDK4	7SJ3	kinase_segment	alphaC_candidate	125	contact-side counts by kinase segment
cdk_liability_broad	7SJ3	CDK4	CDK4	7SJ3	kinase_segment	ape_candidate	30	contact-side counts by kinase segment
cdk_liability_broad	7SJ3	CDK4	CDK4	7SJ3	kinase_segment	beta3_candidate	64	contact-side counts by kinase segment
cdk_liability_broad	7SJ3	CDK4	CDK4	7SJ3	kinase_segment	c_lobe_core	417	contact-side counts by kinase segment
cdk_liability_broad	7SJ3	CDK4	CDK4	7SJ3	kinase_segment	catalytic_loop_candidate	80	contact-side counts by kinase segment
cdk_liability_broad	7SJ3	CDK4	CDK4	7SJ3	kinase_segment	dfg_candidate	27	contact-side counts by kinase segment
cdk_liability_broad	7SJ3	CDK4	CDK4	7SJ3	kinase_segment	hinge	104	contact-side counts by kinase segment
cdk_liability_broad	7SJ3	CDK4	CDK4	7SJ3	kinase_segment	n_lobe_core	922	contact-side counts by kinase segment
cdk_liability_broad	7SJ3	CDK4	CDK4	7SJ3	kinase_segment	non_kinase_context	2320	contact-side counts by kinase segment
cdk_liability_broad	7SJ3	CDK4	CDK4	7SJ3	kinase_segment	p_loop_candidate	45	contact-side counts by kinase segment
cdk_liability_broad	7SJ3	CDK4	CDK4	7SJ3	kinase_lobe	activation_segment	781	contact-side counts by kinase lobe
cdk_liability_broad	7SJ3	CDK4	CDK4	7SJ3	kinase_lobe	c_lobe	497	contact-side counts by kinase lobe
cdk_liability_broad	7SJ3	CDK4	CDK4	7SJ3	kinase_lobe	hinge_region	104	contact-side counts by kinase lobe
cdk_liability_broad	7SJ3	CDK4	CDK4	7SJ3	kinase_lobe	n_lobe	1156	contact-side counts by kinase lobe
cdk_liability_broad	7SJ3	CDK4	CDK4	7SJ3	kinase_lobe	non_kinase_context	2320	contact-side counts by kinase lobe
cdk_liability_broad	7SJ3	CDK4	CDK4	7SJ3	kinase_motif_region	activation_loop	188	contact-side counts by kinase motif region
cdk_liability_broad	7SJ3	CDK4	CDK4	7SJ3	kinase_motif_region	alphaC_region	125	contact-side counts by kinase motif region
cdk_liability_broad	7SJ3	CDK4	CDK4	7SJ3	kinase_motif_region	ape_region	30	contact-side counts by kinase motif region
cdk_liability_broad	7SJ3	CDK4	CDK4	7SJ3	kinase_motif_region	beta3_lys_region	64	contact-side counts by kinase motif region
cdk_liability_broad	7SJ3	CDK4	CDK4	7SJ3	kinase_motif_region	catalytic_loop	80	contact-side counts by kinase motif region
cdk_liability_broad	7SJ3	CDK4	CDK4	7SJ3	kinase_motif_region	dfg_region	27	contact-side counts by kinase motif region
cdk_liability_broad	7SJ3	CDK4	CDK4	7SJ3	kinase_motif_region	gly_rich_loop	45	contact-side counts by kinase motif region
cdk_liability_broad	7SJ3	CDK4	CDK4	7SJ3	kinase_motif_region	hinge_region	104	contact-side counts by kinase motif region
cdk_liability_broad	7SJ3	CDK4	CDK4	7SJ3	kinase_motif_region	post_ape_tail	58	contact-side counts by kinase motif region
cdk_liability_broad	7SJ3	CDK4	CDK4	7SJ3	contact_context	inter-chain	94	contacts by general ontology/contact class
cdk_liability_broad	7SJ3	CDK4	CDK4	7SJ3	contact_context	long-range	444	contacts by general ontology/contact class
cdk_liability_broad	7SJ3	CDK4	CDK4	7SJ3	contact_context	medium-range	251	contacts by general ontology/contact class
cdk_liability_broad	7SJ3	CDK4	CDK4	7SJ3	contact_context	short-range	1640	contacts by general ontology/contact class
cdk_liability_broad	7SJ3	CDK4	CDK4	7SJ3	kinase_segment_pair	activation_loop_candidate|activation_loop_candidate	44	contact counts by kinase segment pair
cdk_liability_broad	7SJ3	CDK4	CDK4	7SJ3	kinase_segment_pair	activation_loop_candidate|activation_segment_tail	9	contact counts by kinase segment pair
cdk_liability_broad	7SJ3	CDK4	CDK4	7SJ3	kinase_segment_pair	activation_loop_candidate|ape_candidate	3	contact counts by kinase segment pair
cdk_liability_broad	7SJ3	CDK4	CDK4	7SJ3	kinase_segment_pair	activation_loop_candidate|c_lobe_core	20	contact counts by kinase segment pair
cdk_liability_broad	7SJ3	CDK4	CDK4	7SJ3	kinase_segment_pair	activation_loop_candidate|non_kinase_context	30	contact counts by kinase segment pair
cdk_liability_broad	7SJ3	CDK4	CDK4	7SJ3	kinase_segment_pair	activation_segment_core|activation_segment_core	201	contact counts by kinase segment pair
cdk_liability_broad	7SJ3	CDK4	CDK4	7SJ3	kinase_segment_pair	activation_segment_core|c_lobe_core	15	contact counts by kinase segment pair
cdk_liability_broad	7SJ3	CDK4	CDK4	7SJ3	kinase_segment_pair	activation_segment_core|non_kinase_context	1	contact counts by kinase segment pair
cdk_liability_broad	7SJ3	CDK4	CDK4	7SJ3	kinase_segment_pair	activation_segment_tail|activation_segment_core	7	contact counts by kinase segment pair
cdk_liability_broad	7SJ3	CDK4	CDK4	7SJ3	kinase_segment_pair	activation_segment_tail|activation_segment_tail	10	contact counts by kinase segment pair
cdk_liability_broad	7SJ3	CDK4	CDK4	7SJ3	kinase_segment_pair	activation_segment_tail|c_lobe_core	10	contact counts by kinase segment pair
cdk_liability_broad	7SJ3	CDK4	CDK4	7SJ3	kinase_segment_pair	activation_segment_tail|non_kinase_context	2	contact counts by kinase segment pair
cdk_liability_broad	7SJ3	CDK4	CDK4	7SJ3	kinase_segment_pair	alphaC_candidate|activation_loop_candidate	8	contact counts by kinase segment pair
cdk_liability_broad	7SJ3	CDK4	CDK4	7SJ3	kinase_segment_pair	alphaC_candidate|alphaC_candidate	34	contact counts by kinase segment pair
cdk_liability_broad	7SJ3	CDK4	CDK4	7SJ3	kinase_segment_pair	alphaC_candidate|dfg_candidate	9	contact counts by kinase segment pair
cdk_liability_broad	7SJ3	CDK4	CDK4	7SJ3	kinase_segment_pair	alphaC_candidate|n_lobe_core	13	contact counts by kinase segment pair
cdk_liability_broad	7SJ3	CDK4	CDK4	7SJ3	kinase_segment_pair	alphaC_candidate|non_kinase_context	18	contact counts by kinase segment pair
cdk_liability_broad	7SJ3	CDK4	CDK4	7SJ3	kinase_segment_pair	ape_candidate|activation_segment_core	5	contact counts by kinase segment pair
cdk_liability_broad	7SJ3	CDK4	CDK4	7SJ3	kinase_segment_pair	ape_candidate|activation_segment_tail	10	contact counts by kinase segment pair
cdk_liability_broad	7SJ3	CDK4	CDK4	7SJ3	kinase_segment_pair	ape_candidate|ape_candidate	3	contact counts by kinase segment pair
cdk_liability_broad	7SJ3	CDK4	CDK4	7SJ3	kinase_segment_pair	ape_candidate|c_lobe_core	6	contact counts by kinase segment pair
cdk_liability_broad	7SJ3	CDK4	CDK4	7SJ3	kinase_segment_pair	beta3_candidate|beta3_candidate	7	contact counts by kinase segment pair
cdk_liability_broad	7SJ3	CDK4	CDK4	7SJ3	kinase_segment_pair	beta3_candidate|n_lobe_core	23	contact counts by kinase segment pair
cdk_liability_broad	7SJ3	CDK4	CDK4	7SJ3	kinase_segment_pair	c_lobe_core|activation_segment_core	44	contact counts by kinase segment pair
cdk_liability_broad	7SJ3	CDK4	CDK4	7SJ3	kinase_segment_pair	c_lobe_core|c_lobe_core	142	contact counts by kinase segment pair
cdk_liability_broad	7SJ3	CDK4	CDK4	7SJ3	kinase_segment_pair	c_lobe_core|non_kinase_context	11	contact counts by kinase segment pair
cdk_liability_broad	7SJ3	CDK4	CDK4	7SJ3	kinase_segment_pair	catalytic_loop_candidate|catalytic_loop_candidate	14	contact counts by kinase segment pair
cdk_liability_broad	7SJ3	CDK4	CDK4	7SJ3	kinase_segment_pair	catalytic_loop_candidate|dfg_candidate	3	contact counts by kinase segment pair
cdk_liability_broad	7SJ3	CDK4	CDK4	7SJ3	kinase_segment_pair	dfg_candidate|activation_loop_candidate	5	contact counts by kinase segment pair
cdk_liability_broad	7SJ3	CDK4	CDK4	7SJ3	kinase_segment_pair	dfg_candidate|dfg_candidate	3	contact counts by kinase segment pair
cdk_liability_broad	7SJ3	CDK4	CDK4	7SJ3	kinase_segment_pair	hinge|activation_loop_candidate	3	contact counts by kinase segment pair
cdk_liability_broad	7SJ3	CDK4	CDK4	7SJ3	kinase_segment_pair	hinge|c_lobe_core	6	contact counts by kinase segment pair
cdk_liability_broad	7SJ3	CDK4	CDK4	7SJ3	kinase_segment_pair	hinge|catalytic_loop_candidate	22	contact counts by kinase segment pair
cdk_liability_broad	7SJ3	CDK4	CDK4	7SJ3	kinase_segment_pair	hinge|dfg_candidate	1	contact counts by kinase segment pair
cdk_liability_broad	7SJ3	CDK4	CDK4	7SJ3	kinase_segment_pair	hinge|hinge	22	contact counts by kinase segment pair
cdk_liability_broad	7SJ3	CDK4	CDK4	7SJ3	kinase_segment_pair	n_lobe_core|activation_loop_candidate	22	contact counts by kinase segment pair
cdk_liability_broad	7SJ3	CDK4	CDK4	7SJ3	kinase_segment_pair	n_lobe_core|activation_segment_core	4	contact counts by kinase segment pair
cdk_liability_broad	7SJ3	CDK4	CDK4	7SJ3	kinase_segment_pair	n_lobe_core|alphaC_candidate	8	contact counts by kinase segment pair
cdk_liability_broad	7SJ3	CDK4	CDK4	7SJ3	kinase_segment_pair	n_lobe_core|beta3_candidate	23	contact counts by kinase segment pair
cdk_liability_broad	7SJ3	CDK4	CDK4	7SJ3	kinase_segment_pair	n_lobe_core|c_lobe_core	21	contact counts by kinase segment pair
cdk_liability_broad	7SJ3	CDK4	CDK4	7SJ3	kinase_segment_pair	n_lobe_core|catalytic_loop_candidate	27	contact counts by kinase segment pair
cdk_liability_broad	7SJ3	CDK4	CDK4	7SJ3	kinase_segment_pair	n_lobe_core|dfg_candidate	3	contact counts by kinase segment pair
cdk_liability_broad	7SJ3	CDK4	CDK4	7SJ3	kinase_segment_pair	n_lobe_core|hinge	28	contact counts by kinase segment pair
cdk_liability_broad	7SJ3	CDK4	CDK4	7SJ3	kinase_segment_pair	n_lobe_core|n_lobe_core	351	contact counts by kinase segment pair
cdk_liability_broad	7SJ3	CDK4	CDK4	7SJ3	kinase_segment_pair	n_lobe_core|non_kinase_context	32	contact counts by kinase segment pair
cdk_liability_broad	7SJ3	CDK4	CDK4	7SJ3	kinase_segment_pair	n_lobe_core|p_loop_candidate	4	contact counts by kinase segment pair
cdk_liability_broad	7SJ3	CDK4	CDK4	7SJ3	kinase_segment_pair	non_kinase_context|non_kinase_context	1113	contact counts by kinase segment pair
cdk_liability_broad	7SJ3	CDK4	CDK4	7SJ3	kinase_segment_pair	p_loop_candidate|alphaC_candidate	1	contact counts by kinase segment pair
cdk_liability_broad	7SJ3	CDK4	CDK4	7SJ3	kinase_segment_pair	p_loop_candidate|beta3_candidate	4	contact counts by kinase segment pair
cdk_liability_broad	7SJ3	CDK4	CDK4	7SJ3	kinase_segment_pair	p_loop_candidate|n_lobe_core	12	contact counts by kinase segment pair
cdk_liability_broad	7SJ3	CDK4	CDK4	7SJ3	kinase_segment_pair	p_loop_candidate|p_loop_candidate	12	contact counts by kinase segment pair
cdk_liability_broad	7SJ3	CDK4	CDK4	7SJ3	kinase_lobe_pair	activation_segment|activation_segment	300	contact counts by kinase lobe pair
cdk_liability_broad	7SJ3	CDK4	CDK4	7SJ3	kinase_lobe_pair	activation_segment|c_lobe	51	contact counts by kinase lobe pair
cdk_liability_broad	7SJ3	CDK4	CDK4	7SJ3	kinase_lobe_pair	activation_segment|non_kinase_context	33	contact counts by kinase lobe pair
cdk_liability_broad	7SJ3	CDK4	CDK4	7SJ3	kinase_lobe_pair	c_lobe|activation_segment	47	contact counts by kinase lobe pair
cdk_liability_broad	7SJ3	CDK4	CDK4	7SJ3	kinase_lobe_pair	c_lobe|c_lobe	156	contact counts by kinase lobe pair
cdk_liability_broad	7SJ3	CDK4	CDK4	7SJ3	kinase_lobe_pair	c_lobe|non_kinase_context	11	contact counts by kinase lobe pair
cdk_liability_broad	7SJ3	CDK4	CDK4	7SJ3	kinase_lobe_pair	hinge_region|activation_segment	4	contact counts by kinase lobe pair
cdk_liability_broad	7SJ3	CDK4	CDK4	7SJ3	kinase_lobe_pair	hinge_region|c_lobe	28	contact counts by kinase lobe pair
cdk_liability_broad	7SJ3	CDK4	CDK4	7SJ3	kinase_lobe_pair	hinge_region|hinge_region	22	contact counts by kinase lobe pair
cdk_liability_broad	7SJ3	CDK4	CDK4	7SJ3	kinase_lobe_pair	n_lobe|activation_segment	46	contact counts by kinase lobe pair
cdk_liability_broad	7SJ3	CDK4	CDK4	7SJ3	kinase_lobe_pair	n_lobe|c_lobe	48	contact counts by kinase lobe pair
cdk_liability_broad	7SJ3	CDK4	CDK4	7SJ3	kinase_lobe_pair	n_lobe|hinge_region	28	contact counts by kinase lobe pair
cdk_liability_broad	7SJ3	CDK4	CDK4	7SJ3	kinase_lobe_pair	n_lobe|n_lobe	492	contact counts by kinase lobe pair
cdk_liability_broad	7SJ3	CDK4	CDK4	7SJ3	kinase_lobe_pair	n_lobe|non_kinase_context	50	contact counts by kinase lobe pair
cdk_liability_broad	7SJ3	CDK4	CDK4	7SJ3	kinase_lobe_pair	non_kinase_context|non_kinase_context	1113	contact counts by kinase lobe pair
cdk_liability_broad	9CSK	CDK4	CDK4	9CSK	kinase_segment	activation_loop_candidate	121	contact-side counts by kinase segment
cdk_liability_broad	9CSK	CDK4	CDK4	9CSK	kinase_segment	activation_segment_core	487	contact-side counts by kinase segment
cdk_liability_broad	9CSK	CDK4	CDK4	9CSK	kinase_segment	activation_segment_tail	54	contact-side counts by kinase segment
cdk_liability_broad	9CSK	CDK4	CDK4	9CSK	kinase_segment	alphaC_candidate	96	contact-side counts by kinase segment
cdk_liability_broad	9CSK	CDK4	CDK4	9CSK	kinase_segment	ape_candidate	29	contact-side counts by kinase segment
cdk_liability_broad	9CSK	CDK4	CDK4	9CSK	kinase_segment	beta3_candidate	61	contact-side counts by kinase segment
cdk_liability_broad	9CSK	CDK4	CDK4	9CSK	kinase_segment	c_lobe_core	489	contact-side counts by kinase segment
cdk_liability_broad	9CSK	CDK4	CDK4	9CSK	kinase_segment	catalytic_loop_candidate	79	contact-side counts by kinase segment
cdk_liability_broad	9CSK	CDK4	CDK4	9CSK	kinase_segment	dfg_candidate	28	contact-side counts by kinase segment
cdk_liability_broad	9CSK	CDK4	CDK4	9CSK	kinase_segment	hinge	128	contact-side counts by kinase segment
cdk_liability_broad	9CSK	CDK4	CDK4	9CSK	kinase_segment	n_lobe_core	1072	contact-side counts by kinase segment
cdk_liability_broad	9CSK	CDK4	CDK4	9CSK	kinase_segment	non_kinase_context	7358	contact-side counts by kinase segment
cdk_liability_broad	9CSK	CDK4	CDK4	9CSK	kinase_lobe	activation_segment	719	contact-side counts by kinase lobe
cdk_liability_broad	9CSK	CDK4	CDK4	9CSK	kinase_lobe	c_lobe	568	contact-side counts by kinase lobe
cdk_liability_broad	9CSK	CDK4	CDK4	9CSK	kinase_lobe	hinge_region	128	contact-side counts by kinase lobe
cdk_liability_broad	9CSK	CDK4	CDK4	9CSK	kinase_lobe	n_lobe	1229	contact-side counts by kinase lobe
cdk_liability_broad	9CSK	CDK4	CDK4	9CSK	kinase_lobe	non_kinase_context	7358	contact-side counts by kinase lobe
cdk_liability_broad	9CSK	CDK4	CDK4	9CSK	kinase_motif_region	activation_loop	121	contact-side counts by kinase motif region
cdk_liability_broad	9CSK	CDK4	CDK4	9CSK	kinase_motif_region	alphaC_region	96	contact-side counts by kinase motif region
cdk_liability_broad	9CSK	CDK4	CDK4	9CSK	kinase_motif_region	ape_region	29	contact-side counts by kinase motif region
cdk_liability_broad	9CSK	CDK4	CDK4	9CSK	kinase_motif_region	beta3_lys_region	61	contact-side counts by kinase motif region
cdk_liability_broad	9CSK	CDK4	CDK4	9CSK	kinase_motif_region	catalytic_loop	79	contact-side counts by kinase motif region
cdk_liability_broad	9CSK	CDK4	CDK4	9CSK	kinase_motif_region	dfg_region	28	contact-side counts by kinase motif region
cdk_liability_broad	9CSK	CDK4	CDK4	9CSK	kinase_motif_region	hinge_region	128	contact-side counts by kinase motif region
cdk_liability_broad	9CSK	CDK4	CDK4	9CSK	kinase_motif_region	post_ape_tail	54	contact-side counts by kinase motif region
cdk_liability_broad	9CSK	CDK4	CDK4	9CSK	contact_context	inter-chain	130	contacts by general ontology/contact class
cdk_liability_broad	9CSK	CDK4	CDK4	9CSK	contact_context	long-range	937	contacts by general ontology/contact class
cdk_liability_broad	9CSK	CDK4	CDK4	9CSK	contact_context	medium-range	540	contacts by general ontology/contact class
cdk_liability_broad	9CSK	CDK4	CDK4	9CSK	contact_context	short-range	3394	contacts by general ontology/contact class
cdk_liability_broad	9CSK	CDK4	CDK4	9CSK	kinase_segment_pair	activation_loop_candidate|activation_loop_candidate	31	contact counts by kinase segment pair
cdk_liability_broad	9CSK	CDK4	CDK4	9CSK	kinase_segment_pair	activation_loop_candidate|activation_segment_tail	2	contact counts by kinase segment pair
cdk_liability_broad	9CSK	CDK4	CDK4	9CSK	kinase_segment_pair	activation_loop_candidate|ape_candidate	3	contact counts by kinase segment pair
cdk_liability_broad	9CSK	CDK4	CDK4	9CSK	kinase_segment_pair	activation_loop_candidate|c_lobe_core	22	contact counts by kinase segment pair
cdk_liability_broad	9CSK	CDK4	CDK4	9CSK	kinase_segment_pair	activation_loop_candidate|non_kinase_context	6	contact counts by kinase segment pair
cdk_liability_broad	9CSK	CDK4	CDK4	9CSK	kinase_segment_pair	activation_segment_core|activation_segment_core	201	contact counts by kinase segment pair
cdk_liability_broad	9CSK	CDK4	CDK4	9CSK	kinase_segment_pair	activation_segment_core|c_lobe_core	15	contact counts by kinase segment pair
cdk_liability_broad	9CSK	CDK4	CDK4	9CSK	kinase_segment_pair	activation_segment_tail|activation_segment_core	10	contact counts by kinase segment pair
cdk_liability_broad	9CSK	CDK4	CDK4	9CSK	kinase_segment_pair	activation_segment_tail|activation_segment_tail	10	contact counts by kinase segment pair
cdk_liability_broad	9CSK	CDK4	CDK4	9CSK	kinase_segment_pair	activation_segment_tail|c_lobe_core	12	contact counts by kinase segment pair
cdk_liability_broad	9CSK	CDK4	CDK4	9CSK	kinase_segment_pair	alphaC_candidate|alphaC_candidate	16	contact counts by kinase segment pair
cdk_liability_broad	9CSK	CDK4	CDK4	9CSK	kinase_segment_pair	alphaC_candidate|catalytic_loop_candidate	3	contact counts by kinase segment pair
cdk_liability_broad	9CSK	CDK4	CDK4	9CSK	kinase_segment_pair	alphaC_candidate|hinge	15	contact counts by kinase segment pair
cdk_liability_broad	9CSK	CDK4	CDK4	9CSK	kinase_segment_pair	alphaC_candidate|n_lobe_core	7	contact counts by kinase segment pair
cdk_liability_broad	9CSK	CDK4	CDK4	9CSK	kinase_segment_pair	ape_candidate|activation_segment_core	2	contact counts by kinase segment pair
cdk_liability_broad	9CSK	CDK4	CDK4	9CSK	kinase_segment_pair	ape_candidate|activation_segment_tail	10	contact counts by kinase segment pair
cdk_liability_broad	9CSK	CDK4	CDK4	9CSK	kinase_segment_pair	ape_candidate|ape_candidate	3	contact counts by kinase segment pair
cdk_liability_broad	9CSK	CDK4	CDK4	9CSK	kinase_segment_pair	ape_candidate|c_lobe_core	8	contact counts by kinase segment pair
cdk_liability_broad	9CSK	CDK4	CDK4	9CSK	kinase_segment_pair	beta3_candidate|alphaC_candidate	3	contact counts by kinase segment pair
cdk_liability_broad	9CSK	CDK4	CDK4	9CSK	kinase_segment_pair	beta3_candidate|beta3_candidate	7	contact counts by kinase segment pair
cdk_liability_broad	9CSK	CDK4	CDK4	9CSK	kinase_segment_pair	c_lobe_core|activation_segment_core	54	contact counts by kinase segment pair
cdk_liability_broad	9CSK	CDK4	CDK4	9CSK	kinase_segment_pair	c_lobe_core|c_lobe_core	171	contact counts by kinase segment pair
cdk_liability_broad	9CSK	CDK4	CDK4	9CSK	kinase_segment_pair	c_lobe_core|non_kinase_context	1	contact counts by kinase segment pair
cdk_liability_broad	9CSK	CDK4	CDK4	9CSK	kinase_segment_pair	catalytic_loop_candidate|catalytic_loop_candidate	14	contact counts by kinase segment pair
cdk_liability_broad	9CSK	CDK4	CDK4	9CSK	kinase_segment_pair	catalytic_loop_candidate|dfg_candidate	4	contact counts by kinase segment pair
cdk_liability_broad	9CSK	CDK4	CDK4	9CSK	kinase_segment_pair	dfg_candidate|activation_loop_candidate	5	contact counts by kinase segment pair
cdk_liability_broad	9CSK	CDK4	CDK4	9CSK	kinase_segment_pair	dfg_candidate|dfg_candidate	3	contact counts by kinase segment pair
cdk_liability_broad	9CSK	CDK4	CDK4	9CSK	kinase_segment_pair	hinge|activation_loop_candidate	5	contact counts by kinase segment pair
cdk_liability_broad	9CSK	CDK4	CDK4	9CSK	kinase_segment_pair	hinge|c_lobe_core	10	contact counts by kinase segment pair
cdk_liability_broad	9CSK	CDK4	CDK4	9CSK	kinase_segment_pair	hinge|catalytic_loop_candidate	21	contact counts by kinase segment pair
cdk_liability_broad	9CSK	CDK4	CDK4	9CSK	kinase_segment_pair	hinge|dfg_candidate	6	contact counts by kinase segment pair
cdk_liability_broad	9CSK	CDK4	CDK4	9CSK	kinase_segment_pair	hinge|hinge	29	contact counts by kinase segment pair
cdk_liability_broad	9CSK	CDK4	CDK4	9CSK	kinase_segment_pair	n_lobe_core|activation_loop_candidate	16	contact counts by kinase segment pair
cdk_liability_broad	9CSK	CDK4	CDK4	9CSK	kinase_segment_pair	n_lobe_core|activation_segment_core	4	contact counts by kinase segment pair
cdk_liability_broad	9CSK	CDK4	CDK4	9CSK	kinase_segment_pair	n_lobe_core|alphaC_candidate	36	contact counts by kinase segment pair
cdk_liability_broad	9CSK	CDK4	CDK4	9CSK	kinase_segment_pair	n_lobe_core|beta3_candidate	44	contact counts by kinase segment pair
cdk_liability_broad	9CSK	CDK4	CDK4	9CSK	kinase_segment_pair	n_lobe_core|c_lobe_core	25	contact counts by kinase segment pair
cdk_liability_broad	9CSK	CDK4	CDK4	9CSK	kinase_segment_pair	n_lobe_core|catalytic_loop_candidate	23	contact counts by kinase segment pair
cdk_liability_broad	9CSK	CDK4	CDK4	9CSK	kinase_segment_pair	n_lobe_core|dfg_candidate	7	contact counts by kinase segment pair
cdk_liability_broad	9CSK	CDK4	CDK4	9CSK	kinase_segment_pair	n_lobe_core|hinge	13	contact counts by kinase segment pair
cdk_liability_broad	9CSK	CDK4	CDK4	9CSK	kinase_segment_pair	n_lobe_core|n_lobe_core	416	contact counts by kinase segment pair
cdk_liability_broad	9CSK	CDK4	CDK4	9CSK	kinase_segment_pair	n_lobe_core|non_kinase_context	19	contact counts by kinase segment pair
cdk_liability_broad	9CSK	CDK4	CDK4	9CSK	kinase_segment_pair	non_kinase_context|n_lobe_core	46	contact counts by kinase segment pair
cdk_liability_broad	9CSK	CDK4	CDK4	9CSK	kinase_segment_pair	non_kinase_context|non_kinase_context	3643	contact counts by kinase segment pair
cdk_liability_broad	9CSK	CDK4	CDK4	9CSK	kinase_lobe_pair	activation_segment|activation_segment	280	contact counts by kinase lobe pair
cdk_liability_broad	9CSK	CDK4	CDK4	9CSK	kinase_lobe_pair	activation_segment|c_lobe	57	contact counts by kinase lobe pair
cdk_liability_broad	9CSK	CDK4	CDK4	9CSK	kinase_lobe_pair	activation_segment|non_kinase_context	6	contact counts by kinase lobe pair
cdk_liability_broad	9CSK	CDK4	CDK4	9CSK	kinase_lobe_pair	c_lobe|activation_segment	58	contact counts by kinase lobe pair
cdk_liability_broad	9CSK	CDK4	CDK4	9CSK	kinase_lobe_pair	c_lobe|c_lobe	185	contact counts by kinase lobe pair
cdk_liability_broad	9CSK	CDK4	CDK4	9CSK	kinase_lobe_pair	c_lobe|non_kinase_context	1	contact counts by kinase lobe pair
cdk_liability_broad	9CSK	CDK4	CDK4	9CSK	kinase_lobe_pair	hinge_region|activation_segment	11	contact counts by kinase lobe pair
cdk_liability_broad	9CSK	CDK4	CDK4	9CSK	kinase_lobe_pair	hinge_region|c_lobe	31	contact counts by kinase lobe pair
cdk_liability_broad	9CSK	CDK4	CDK4	9CSK	kinase_lobe_pair	hinge_region|hinge_region	29	contact counts by kinase lobe pair
cdk_liability_broad	9CSK	CDK4	CDK4	9CSK	kinase_lobe_pair	n_lobe|activation_segment	27	contact counts by kinase lobe pair
cdk_liability_broad	9CSK	CDK4	CDK4	9CSK	kinase_lobe_pair	n_lobe|c_lobe	51	contact counts by kinase lobe pair
cdk_liability_broad	9CSK	CDK4	CDK4	9CSK	kinase_lobe_pair	n_lobe|hinge_region	28	contact counts by kinase lobe pair
cdk_liability_broad	9CSK	CDK4	CDK4	9CSK	kinase_lobe_pair	n_lobe|n_lobe	529	contact counts by kinase lobe pair
cdk_liability_broad	9CSK	CDK4	CDK4	9CSK	kinase_lobe_pair	n_lobe|non_kinase_context	19	contact counts by kinase lobe pair
cdk_liability_broad	9CSK	CDK4	CDK4	9CSK	kinase_lobe_pair	non_kinase_context|n_lobe	46	contact counts by kinase lobe pair
cdk_liability_broad	9CSK	CDK4	CDK4	9CSK	kinase_lobe_pair	non_kinase_context|non_kinase_context	3643	contact counts by kinase lobe pair
cdk_liability_broad	1JOW	CDK6	CDK6	1JOW	kinase_segment	activation_loop_candidate	218	contact-side counts by kinase segment
cdk_liability_broad	1JOW	CDK6	CDK6	1JOW	kinase_segment	activation_segment_core	501	contact-side counts by kinase segment
cdk_liability_broad	1JOW	CDK6	CDK6	1JOW	kinase_segment	activation_segment_tail	50	contact-side counts by kinase segment
cdk_liability_broad	1JOW	CDK6	CDK6	1JOW	kinase_segment	alphaC_candidate	99	contact-side counts by kinase segment
cdk_liability_broad	1JOW	CDK6	CDK6	1JOW	kinase_segment	ape_candidate	28	contact-side counts by kinase segment
cdk_liability_broad	1JOW	CDK6	CDK6	1JOW	kinase_segment	beta3_candidate	57	contact-side counts by kinase segment
cdk_liability_broad	1JOW	CDK6	CDK6	1JOW	kinase_segment	c_lobe_core	420	contact-side counts by kinase segment
cdk_liability_broad	1JOW	CDK6	CDK6	1JOW	kinase_segment	catalytic_loop_candidate	82	contact-side counts by kinase segment
cdk_liability_broad	1JOW	CDK6	CDK6	1JOW	kinase_segment	dfg_candidate	32	contact-side counts by kinase segment
cdk_liability_broad	1JOW	CDK6	CDK6	1JOW	kinase_segment	hinge	137	contact-side counts by kinase segment
cdk_liability_broad	1JOW	CDK6	CDK6	1JOW	kinase_segment	n_lobe_core	1067	contact-side counts by kinase segment
cdk_liability_broad	1JOW	CDK6	CDK6	1JOW	kinase_segment	non_kinase_context	2429	contact-side counts by kinase segment
cdk_liability_broad	1JOW	CDK6	CDK6	1JOW	kinase_lobe	activation_segment	829	contact-side counts by kinase lobe
cdk_liability_broad	1JOW	CDK6	CDK6	1JOW	kinase_lobe	c_lobe	502	contact-side counts by kinase lobe
cdk_liability_broad	1JOW	CDK6	CDK6	1JOW	kinase_lobe	hinge_region	137	contact-side counts by kinase lobe
cdk_liability_broad	1JOW	CDK6	CDK6	1JOW	kinase_lobe	n_lobe	1223	contact-side counts by kinase lobe
cdk_liability_broad	1JOW	CDK6	CDK6	1JOW	kinase_lobe	non_kinase_context	2429	contact-side counts by kinase lobe
cdk_liability_broad	1JOW	CDK6	CDK6	1JOW	kinase_motif_region	activation_loop	218	contact-side counts by kinase motif region
cdk_liability_broad	1JOW	CDK6	CDK6	1JOW	kinase_motif_region	alphaC_region	99	contact-side counts by kinase motif region
cdk_liability_broad	1JOW	CDK6	CDK6	1JOW	kinase_motif_region	ape_region	28	contact-side counts by kinase motif region
cdk_liability_broad	1JOW	CDK6	CDK6	1JOW	kinase_motif_region	beta3_lys_region	57	contact-side counts by kinase motif region
cdk_liability_broad	1JOW	CDK6	CDK6	1JOW	kinase_motif_region	catalytic_loop	82	contact-side counts by kinase motif region
cdk_liability_broad	1JOW	CDK6	CDK6	1JOW	kinase_motif_region	dfg_region	32	contact-side counts by kinase motif region
cdk_liability_broad	1JOW	CDK6	CDK6	1JOW	kinase_motif_region	hinge_region	137	contact-side counts by kinase motif region
cdk_liability_broad	1JOW	CDK6	CDK6	1JOW	kinase_motif_region	post_ape_tail	50	contact-side counts by kinase motif region
cdk_liability_broad	1JOW	CDK6	CDK6	1JOW	contact_context	inter-chain	107	contacts by general ontology/contact class
cdk_liability_broad	1JOW	CDK6	CDK6	1JOW	contact_context	long-range	516	contacts by general ontology/contact class
cdk_liability_broad	1JOW	CDK6	CDK6	1JOW	contact_context	medium-range	256	contacts by general ontology/contact class
cdk_liability_broad	1JOW	CDK6	CDK6	1JOW	contact_context	short-range	1681	contacts by general ontology/contact class
cdk_liability_broad	1JOW	CDK6	CDK6	1JOW	kinase_segment_pair	activation_loop_candidate|activation_loop_candidate	50	contact counts by kinase segment pair
cdk_liability_broad	1JOW	CDK6	CDK6	1JOW	kinase_segment_pair	activation_loop_candidate|activation_segment_core	2	contact counts by kinase segment pair
cdk_liability_broad	1JOW	CDK6	CDK6	1JOW	kinase_segment_pair	activation_loop_candidate|activation_segment_tail	8	contact counts by kinase segment pair
cdk_liability_broad	1JOW	CDK6	CDK6	1JOW	kinase_segment_pair	activation_loop_candidate|ape_candidate	3	contact counts by kinase segment pair
cdk_liability_broad	1JOW	CDK6	CDK6	1JOW	kinase_segment_pair	activation_loop_candidate|c_lobe_core	22	contact counts by kinase segment pair
cdk_liability_broad	1JOW	CDK6	CDK6	1JOW	kinase_segment_pair	activation_segment_core|activation_segment_core	208	contact counts by kinase segment pair
cdk_liability_broad	1JOW	CDK6	CDK6	1JOW	kinase_segment_pair	activation_segment_core|c_lobe_core	15	contact counts by kinase segment pair
cdk_liability_broad	1JOW	CDK6	CDK6	1JOW	kinase_segment_pair	activation_segment_tail|activation_segment_core	3	contact counts by kinase segment pair
cdk_liability_broad	1JOW	CDK6	CDK6	1JOW	kinase_segment_pair	activation_segment_tail|activation_segment_tail	10	contact counts by kinase segment pair
cdk_liability_broad	1JOW	CDK6	CDK6	1JOW	kinase_segment_pair	activation_segment_tail|c_lobe_core	8	contact counts by kinase segment pair
cdk_liability_broad	1JOW	CDK6	CDK6	1JOW	kinase_segment_pair	alphaC_candidate|alphaC_candidate	16	contact counts by kinase segment pair
cdk_liability_broad	1JOW	CDK6	CDK6	1JOW	kinase_segment_pair	alphaC_candidate|catalytic_loop_candidate	2	contact counts by kinase segment pair
cdk_liability_broad	1JOW	CDK6	CDK6	1JOW	kinase_segment_pair	alphaC_candidate|hinge	15	contact counts by kinase segment pair
cdk_liability_broad	1JOW	CDK6	CDK6	1JOW	kinase_segment_pair	alphaC_candidate|n_lobe_core	8	contact counts by kinase segment pair
cdk_liability_broad	1JOW	CDK6	CDK6	1JOW	kinase_segment_pair	ape_candidate|activation_segment_core	3	contact counts by kinase segment pair
cdk_liability_broad	1JOW	CDK6	CDK6	1JOW	kinase_segment_pair	ape_candidate|activation_segment_tail	10	contact counts by kinase segment pair
cdk_liability_broad	1JOW	CDK6	CDK6	1JOW	kinase_segment_pair	ape_candidate|ape_candidate	3	contact counts by kinase segment pair
cdk_liability_broad	1JOW	CDK6	CDK6	1JOW	kinase_segment_pair	ape_candidate|c_lobe_core	6	contact counts by kinase segment pair
cdk_liability_broad	1JOW	CDK6	CDK6	1JOW	kinase_segment_pair	beta3_candidate|alphaC_candidate	3	contact counts by kinase segment pair
cdk_liability_broad	1JOW	CDK6	CDK6	1JOW	kinase_segment_pair	beta3_candidate|beta3_candidate	7	contact counts by kinase segment pair
cdk_liability_broad	1JOW	CDK6	CDK6	1JOW	kinase_segment_pair	c_lobe_core|activation_segment_core	55	contact counts by kinase segment pair
cdk_liability_broad	1JOW	CDK6	CDK6	1JOW	kinase_segment_pair	c_lobe_core|c_lobe_core	131	contact counts by kinase segment pair
cdk_liability_broad	1JOW	CDK6	CDK6	1JOW	kinase_segment_pair	catalytic_loop_candidate|catalytic_loop_candidate	14	contact counts by kinase segment pair
cdk_liability_broad	1JOW	CDK6	CDK6	1JOW	kinase_segment_pair	catalytic_loop_candidate|dfg_candidate	4	contact counts by kinase segment pair
cdk_liability_broad	1JOW	CDK6	CDK6	1JOW	kinase_segment_pair	dfg_candidate|activation_loop_candidate	5	contact counts by kinase segment pair
cdk_liability_broad	1JOW	CDK6	CDK6	1JOW	kinase_segment_pair	dfg_candidate|dfg_candidate	3	contact counts by kinase segment pair
cdk_liability_broad	1JOW	CDK6	CDK6	1JOW	kinase_segment_pair	hinge|activation_loop_candidate	15	contact counts by kinase segment pair
cdk_liability_broad	1JOW	CDK6	CDK6	1JOW	kinase_segment_pair	hinge|c_lobe_core	11	contact counts by kinase segment pair
cdk_liability_broad	1JOW	CDK6	CDK6	1JOW	kinase_segment_pair	hinge|catalytic_loop_candidate	24	contact counts by kinase segment pair
cdk_liability_broad	1JOW	CDK6	CDK6	1JOW	kinase_segment_pair	hinge|dfg_candidate	4	contact counts by kinase segment pair
cdk_liability_broad	1JOW	CDK6	CDK6	1JOW	kinase_segment_pair	hinge|hinge	26	contact counts by kinase segment pair
cdk_liability_broad	1JOW	CDK6	CDK6	1JOW	kinase_segment_pair	n_lobe_core|activation_loop_candidate	25	contact counts by kinase segment pair
cdk_liability_broad	1JOW	CDK6	CDK6	1JOW	kinase_segment_pair	n_lobe_core|activation_segment_core	6	contact counts by kinase segment pair
cdk_liability_broad	1JOW	CDK6	CDK6	1JOW	kinase_segment_pair	n_lobe_core|alphaC_candidate	39	contact counts by kinase segment pair
cdk_liability_broad	1JOW	CDK6	CDK6	1JOW	kinase_segment_pair	n_lobe_core|beta3_candidate	40	contact counts by kinase segment pair
cdk_liability_broad	1JOW	CDK6	CDK6	1JOW	kinase_segment_pair	n_lobe_core|c_lobe_core	29	contact counts by kinase segment pair
cdk_liability_broad	1JOW	CDK6	CDK6	1JOW	kinase_segment_pair	n_lobe_core|catalytic_loop_candidate	24	contact counts by kinase segment pair
cdk_liability_broad	1JOW	CDK6	CDK6	1JOW	kinase_segment_pair	n_lobe_core|dfg_candidate	13	contact counts by kinase segment pair
cdk_liability_broad	1JOW	CDK6	CDK6	1JOW	kinase_segment_pair	n_lobe_core|hinge	16	contact counts by kinase segment pair
cdk_liability_broad	1JOW	CDK6	CDK6	1JOW	kinase_segment_pair	n_lobe_core|n_lobe_core	406	contact counts by kinase segment pair
cdk_liability_broad	1JOW	CDK6	CDK6	1JOW	kinase_segment_pair	non_kinase_context|activation_loop_candidate	38	contact counts by kinase segment pair
cdk_liability_broad	1JOW	CDK6	CDK6	1JOW	kinase_segment_pair	non_kinase_context|activation_segment_core	1	contact counts by kinase segment pair
cdk_liability_broad	1JOW	CDK6	CDK6	1JOW	kinase_segment_pair	non_kinase_context|activation_segment_tail	1	contact counts by kinase segment pair
cdk_liability_broad	1JOW	CDK6	CDK6	1JOW	kinase_segment_pair	non_kinase_context|c_lobe_core	12	contact counts by kinase segment pair
cdk_liability_broad	1JOW	CDK6	CDK6	1JOW	kinase_segment_pair	non_kinase_context|n_lobe_core	55	contact counts by kinase segment pair
cdk_liability_broad	1JOW	CDK6	CDK6	1JOW	kinase_segment_pair	non_kinase_context|non_kinase_context	1161	contact counts by kinase segment pair
cdk_liability_broad	1JOW	CDK6	CDK6	1JOW	kinase_lobe_pair	activation_segment|activation_segment	308	contact counts by kinase lobe pair
cdk_liability_broad	1JOW	CDK6	CDK6	1JOW	kinase_lobe_pair	activation_segment|c_lobe	51	contact counts by kinase lobe pair
cdk_liability_broad	1JOW	CDK6	CDK6	1JOW	kinase_lobe_pair	c_lobe|activation_segment	59	contact counts by kinase lobe pair
cdk_liability_broad	1JOW	CDK6	CDK6	1JOW	kinase_lobe_pair	c_lobe|c_lobe	145	contact counts by kinase lobe pair
cdk_liability_broad	1JOW	CDK6	CDK6	1JOW	kinase_lobe_pair	hinge_region|activation_segment	19	contact counts by kinase lobe pair
cdk_liability_broad	1JOW	CDK6	CDK6	1JOW	kinase_lobe_pair	hinge_region|c_lobe	35	contact counts by kinase lobe pair
cdk_liability_broad	1JOW	CDK6	CDK6	1JOW	kinase_lobe_pair	hinge_region|hinge_region	26	contact counts by kinase lobe pair
cdk_liability_broad	1JOW	CDK6	CDK6	1JOW	kinase_lobe_pair	n_lobe|activation_segment	44	contact counts by kinase lobe pair
cdk_liability_broad	1JOW	CDK6	CDK6	1JOW	kinase_lobe_pair	n_lobe|c_lobe	55	contact counts by kinase lobe pair
cdk_liability_broad	1JOW	CDK6	CDK6	1JOW	kinase_lobe_pair	n_lobe|hinge_region	31	contact counts by kinase lobe pair
cdk_liability_broad	1JOW	CDK6	CDK6	1JOW	kinase_lobe_pair	n_lobe|n_lobe	519	contact counts by kinase lobe pair
cdk_liability_broad	1JOW	CDK6	CDK6	1JOW	kinase_lobe_pair	non_kinase_context|activation_segment	40	contact counts by kinase lobe pair
cdk_liability_broad	1JOW	CDK6	CDK6	1JOW	kinase_lobe_pair	non_kinase_context|c_lobe	12	contact counts by kinase lobe pair
cdk_liability_broad	1JOW	CDK6	CDK6	1JOW	kinase_lobe_pair	non_kinase_context|n_lobe	55	contact counts by kinase lobe pair
cdk_liability_broad	1JOW	CDK6	CDK6	1JOW	kinase_lobe_pair	non_kinase_context|non_kinase_context	1161	contact counts by kinase lobe pair
cdk_liability_broad	1XO2	CDK6	CDK6	1XO2	kinase_segment	activation_loop_candidate	209	contact-side counts by kinase segment
cdk_liability_broad	1XO2	CDK6	CDK6	1XO2	kinase_segment	activation_segment_core	516	contact-side counts by kinase segment
cdk_liability_broad	1XO2	CDK6	CDK6	1XO2	kinase_segment	activation_segment_tail	56	contact-side counts by kinase segment
cdk_liability_broad	1XO2	CDK6	CDK6	1XO2	kinase_segment	alphaC_candidate	94	contact-side counts by kinase segment
cdk_liability_broad	1XO2	CDK6	CDK6	1XO2	kinase_segment	ape_candidate	31	contact-side counts by kinase segment
cdk_liability_broad	1XO2	CDK6	CDK6	1XO2	kinase_segment	beta3_candidate	40	contact-side counts by kinase segment
cdk_liability_broad	1XO2	CDK6	CDK6	1XO2	kinase_segment	c_lobe_core	467	contact-side counts by kinase segment
cdk_liability_broad	1XO2	CDK6	CDK6	1XO2	kinase_segment	catalytic_loop_candidate	75	contact-side counts by kinase segment
cdk_liability_broad	1XO2	CDK6	CDK6	1XO2	kinase_segment	dfg_candidate	29	contact-side counts by kinase segment
cdk_liability_broad	1XO2	CDK6	CDK6	1XO2	kinase_segment	hinge	105	contact-side counts by kinase segment
cdk_liability_broad	1XO2	CDK6	CDK6	1XO2	kinase_segment	n_lobe_core	1088	contact-side counts by kinase segment
cdk_liability_broad	1XO2	CDK6	CDK6	1XO2	kinase_segment	non_kinase_context	2372	contact-side counts by kinase segment
cdk_liability_broad	1XO2	CDK6	CDK6	1XO2	kinase_segment	p_loop_candidate	44	contact-side counts by kinase segment
cdk_liability_broad	1XO2	CDK6	CDK6	1XO2	kinase_lobe	activation_segment	841	contact-side counts by kinase lobe
cdk_liability_broad	1XO2	CDK6	CDK6	1XO2	kinase_lobe	c_lobe	542	contact-side counts by kinase lobe
cdk_liability_broad	1XO2	CDK6	CDK6	1XO2	kinase_lobe	hinge_region	105	contact-side counts by kinase lobe
cdk_liability_broad	1XO2	CDK6	CDK6	1XO2	kinase_lobe	n_lobe	1266	contact-side counts by kinase lobe
cdk_liability_broad	1XO2	CDK6	CDK6	1XO2	kinase_lobe	non_kinase_context	2372	contact-side counts by kinase lobe
cdk_liability_broad	1XO2	CDK6	CDK6	1XO2	kinase_motif_region	activation_loop	209	contact-side counts by kinase motif region
cdk_liability_broad	1XO2	CDK6	CDK6	1XO2	kinase_motif_region	alphaC_region	94	contact-side counts by kinase motif region
cdk_liability_broad	1XO2	CDK6	CDK6	1XO2	kinase_motif_region	ape_region	31	contact-side counts by kinase motif region
cdk_liability_broad	1XO2	CDK6	CDK6	1XO2	kinase_motif_region	beta3_lys_region	40	contact-side counts by kinase motif region
cdk_liability_broad	1XO2	CDK6	CDK6	1XO2	kinase_motif_region	catalytic_loop	75	contact-side counts by kinase motif region
cdk_liability_broad	1XO2	CDK6	CDK6	1XO2	kinase_motif_region	dfg_region	29	contact-side counts by kinase motif region
cdk_liability_broad	1XO2	CDK6	CDK6	1XO2	kinase_motif_region	gly_rich_loop	44	contact-side counts by kinase motif region
cdk_liability_broad	1XO2	CDK6	CDK6	1XO2	kinase_motif_region	hinge_region	105	contact-side counts by kinase motif region
cdk_liability_broad	1XO2	CDK6	CDK6	1XO2	kinase_motif_region	post_ape_tail	56	contact-side counts by kinase motif region
cdk_liability_broad	1XO2	CDK6	CDK6	1XO2	contact_context	inter-chain	100	contacts by general ontology/contact class
cdk_liability_broad	1XO2	CDK6	CDK6	1XO2	contact_context	long-range	503	contacts by general ontology/contact class
cdk_liability_broad	1XO2	CDK6	CDK6	1XO2	contact_context	medium-range	255	contacts by general ontology/contact class
cdk_liability_broad	1XO2	CDK6	CDK6	1XO2	contact_context	short-range	1705	contacts by general ontology/contact class
cdk_liability_broad	1XO2	CDK6	CDK6	1XO2	kinase_segment_pair	activation_loop_candidate|activation_loop_candidate	50	contact counts by kinase segment pair
cdk_liability_broad	1XO2	CDK6	CDK6	1XO2	kinase_segment_pair	activation_loop_candidate|activation_segment_tail	6	contact counts by kinase segment pair
cdk_liability_broad	1XO2	CDK6	CDK6	1XO2	kinase_segment_pair	activation_loop_candidate|ape_candidate	3	contact counts by kinase segment pair
cdk_liability_broad	1XO2	CDK6	CDK6	1XO2	kinase_segment_pair	activation_loop_candidate|c_lobe_core	21	contact counts by kinase segment pair
cdk_liability_broad	1XO2	CDK6	CDK6	1XO2	kinase_segment_pair	activation_segment_core|activation_segment_core	215	contact counts by kinase segment pair
cdk_liability_broad	1XO2	CDK6	CDK6	1XO2	kinase_segment_pair	activation_segment_core|c_lobe_core	13	contact counts by kinase segment pair
cdk_liability_broad	1XO2	CDK6	CDK6	1XO2	kinase_segment_pair	activation_segment_tail|activation_segment_core	8	contact counts by kinase segment pair
cdk_liability_broad	1XO2	CDK6	CDK6	1XO2	kinase_segment_pair	activation_segment_tail|activation_segment_tail	10	contact counts by kinase segment pair
cdk_liability_broad	1XO2	CDK6	CDK6	1XO2	kinase_segment_pair	activation_segment_tail|c_lobe_core	10	contact counts by kinase segment pair
cdk_liability_broad	1XO2	CDK6	CDK6	1XO2	kinase_segment_pair	alphaC_candidate|alphaC_candidate	26	contact counts by kinase segment pair
cdk_liability_broad	1XO2	CDK6	CDK6	1XO2	kinase_segment_pair	alphaC_candidate|n_lobe_core	22	contact counts by kinase segment pair
cdk_liability_broad	1XO2	CDK6	CDK6	1XO2	kinase_segment_pair	ape_candidate|activation_segment_core	5	contact counts by kinase segment pair
cdk_liability_broad	1XO2	CDK6	CDK6	1XO2	kinase_segment_pair	ape_candidate|activation_segment_tail	10	contact counts by kinase segment pair
cdk_liability_broad	1XO2	CDK6	CDK6	1XO2	kinase_segment_pair	ape_candidate|ape_candidate	3	contact counts by kinase segment pair
cdk_liability_broad	1XO2	CDK6	CDK6	1XO2	kinase_segment_pair	ape_candidate|c_lobe_core	7	contact counts by kinase segment pair
cdk_liability_broad	1XO2	CDK6	CDK6	1XO2	kinase_segment_pair	beta3_candidate|beta3_candidate	3	contact counts by kinase segment pair
cdk_liability_broad	1XO2	CDK6	CDK6	1XO2	kinase_segment_pair	beta3_candidate|n_lobe_core	13	contact counts by kinase segment pair
cdk_liability_broad	1XO2	CDK6	CDK6	1XO2	kinase_segment_pair	c_lobe_core|activation_segment_core	46	contact counts by kinase segment pair
cdk_liability_broad	1XO2	CDK6	CDK6	1XO2	kinase_segment_pair	c_lobe_core|c_lobe_core	160	contact counts by kinase segment pair
cdk_liability_broad	1XO2	CDK6	CDK6	1XO2	kinase_segment_pair	catalytic_loop_candidate|catalytic_loop_candidate	14	contact counts by kinase segment pair
cdk_liability_broad	1XO2	CDK6	CDK6	1XO2	kinase_segment_pair	catalytic_loop_candidate|dfg_candidate	3	contact counts by kinase segment pair
cdk_liability_broad	1XO2	CDK6	CDK6	1XO2	kinase_segment_pair	dfg_candidate|activation_loop_candidate	5	contact counts by kinase segment pair
cdk_liability_broad	1XO2	CDK6	CDK6	1XO2	kinase_segment_pair	dfg_candidate|dfg_candidate	3	contact counts by kinase segment pair
cdk_liability_broad	1XO2	CDK6	CDK6	1XO2	kinase_segment_pair	hinge|activation_loop_candidate	5	contact counts by kinase segment pair
cdk_liability_broad	1XO2	CDK6	CDK6	1XO2	kinase_segment_pair	hinge|c_lobe_core	7	contact counts by kinase segment pair
cdk_liability_broad	1XO2	CDK6	CDK6	1XO2	kinase_segment_pair	hinge|catalytic_loop_candidate	20	contact counts by kinase segment pair
cdk_liability_broad	1XO2	CDK6	CDK6	1XO2	kinase_segment_pair	hinge|dfg_candidate	1	contact counts by kinase segment pair
cdk_liability_broad	1XO2	CDK6	CDK6	1XO2	kinase_segment_pair	hinge|hinge	21	contact counts by kinase segment pair
cdk_liability_broad	1XO2	CDK6	CDK6	1XO2	kinase_segment_pair	n_lobe_core|activation_loop_candidate	33	contact counts by kinase segment pair
cdk_liability_broad	1XO2	CDK6	CDK6	1XO2	kinase_segment_pair	n_lobe_core|activation_segment_core	11	contact counts by kinase segment pair
cdk_liability_broad	1XO2	CDK6	CDK6	1XO2	kinase_segment_pair	n_lobe_core|alphaC_candidate	3	contact counts by kinase segment pair
cdk_liability_broad	1XO2	CDK6	CDK6	1XO2	kinase_segment_pair	n_lobe_core|beta3_candidate	9	contact counts by kinase segment pair
cdk_liability_broad	1XO2	CDK6	CDK6	1XO2	kinase_segment_pair	n_lobe_core|c_lobe_core	32	contact counts by kinase segment pair
cdk_liability_broad	1XO2	CDK6	CDK6	1XO2	kinase_segment_pair	n_lobe_core|catalytic_loop_candidate	24	contact counts by kinase segment pair
cdk_liability_broad	1XO2	CDK6	CDK6	1XO2	kinase_segment_pair	n_lobe_core|dfg_candidate	14	contact counts by kinase segment pair
cdk_liability_broad	1XO2	CDK6	CDK6	1XO2	kinase_segment_pair	n_lobe_core|hinge	30	contact counts by kinase segment pair
cdk_liability_broad	1XO2	CDK6	CDK6	1XO2	kinase_segment_pair	n_lobe_core|n_lobe_core	428	contact counts by kinase segment pair
cdk_liability_broad	1XO2	CDK6	CDK6	1XO2	kinase_segment_pair	n_lobe_core|p_loop_candidate	4	contact counts by kinase segment pair
cdk_liability_broad	1XO2	CDK6	CDK6	1XO2	kinase_segment_pair	non_kinase_context|activation_loop_candidate	36	contact counts by kinase segment pair
cdk_liability_broad	1XO2	CDK6	CDK6	1XO2	kinase_segment_pair	non_kinase_context|activation_segment_core	3	contact counts by kinase segment pair
cdk_liability_broad	1XO2	CDK6	CDK6	1XO2	kinase_segment_pair	non_kinase_context|activation_segment_tail	2	contact counts by kinase segment pair
cdk_liability_broad	1XO2	CDK6	CDK6	1XO2	kinase_segment_pair	non_kinase_context|alphaC_candidate	15	contact counts by kinase segment pair
cdk_liability_broad	1XO2	CDK6	CDK6	1XO2	kinase_segment_pair	non_kinase_context|c_lobe_core	11	contact counts by kinase segment pair
cdk_liability_broad	1XO2	CDK6	CDK6	1XO2	kinase_segment_pair	non_kinase_context|n_lobe_core	33	contact counts by kinase segment pair
cdk_liability_broad	1XO2	CDK6	CDK6	1XO2	kinase_segment_pair	non_kinase_context|non_kinase_context	1136	contact counts by kinase segment pair
cdk_liability_broad	1XO2	CDK6	CDK6	1XO2	kinase_segment_pair	p_loop_candidate|alphaC_candidate	2	contact counts by kinase segment pair
cdk_liability_broad	1XO2	CDK6	CDK6	1XO2	kinase_segment_pair	p_loop_candidate|beta3_candidate	12	contact counts by kinase segment pair
cdk_liability_broad	1XO2	CDK6	CDK6	1XO2	kinase_segment_pair	p_loop_candidate|n_lobe_core	4	contact counts by kinase segment pair
cdk_liability_broad	1XO2	CDK6	CDK6	1XO2	kinase_segment_pair	p_loop_candidate|p_loop_candidate	11	contact counts by kinase segment pair
cdk_liability_broad	1XO2	CDK6	CDK6	1XO2	kinase_lobe_pair	activation_segment|activation_segment	318	contact counts by kinase lobe pair
cdk_liability_broad	1XO2	CDK6	CDK6	1XO2	kinase_lobe_pair	activation_segment|c_lobe	51	contact counts by kinase lobe pair
cdk_liability_broad	1XO2	CDK6	CDK6	1XO2	kinase_lobe_pair	c_lobe|activation_segment	49	contact counts by kinase lobe pair
cdk_liability_broad	1XO2	CDK6	CDK6	1XO2	kinase_lobe_pair	c_lobe|c_lobe	174	contact counts by kinase lobe pair
cdk_liability_broad	1XO2	CDK6	CDK6	1XO2	kinase_lobe_pair	hinge_region|activation_segment	6	contact counts by kinase lobe pair
cdk_liability_broad	1XO2	CDK6	CDK6	1XO2	kinase_lobe_pair	hinge_region|c_lobe	27	contact counts by kinase lobe pair
cdk_liability_broad	1XO2	CDK6	CDK6	1XO2	kinase_lobe_pair	hinge_region|hinge_region	21	contact counts by kinase lobe pair
cdk_liability_broad	1XO2	CDK6	CDK6	1XO2	kinase_lobe_pair	n_lobe|activation_segment	58	contact counts by kinase lobe pair
cdk_liability_broad	1XO2	CDK6	CDK6	1XO2	kinase_lobe_pair	n_lobe|c_lobe	56	contact counts by kinase lobe pair
cdk_liability_broad	1XO2	CDK6	CDK6	1XO2	kinase_lobe_pair	n_lobe|hinge_region	30	contact counts by kinase lobe pair
cdk_liability_broad	1XO2	CDK6	CDK6	1XO2	kinase_lobe_pair	n_lobe|n_lobe	537	contact counts by kinase lobe pair
cdk_liability_broad	1XO2	CDK6	CDK6	1XO2	kinase_lobe_pair	non_kinase_context|activation_segment	41	contact counts by kinase lobe pair
cdk_liability_broad	1XO2	CDK6	CDK6	1XO2	kinase_lobe_pair	non_kinase_context|c_lobe	11	contact counts by kinase lobe pair
cdk_liability_broad	1XO2	CDK6	CDK6	1XO2	kinase_lobe_pair	non_kinase_context|n_lobe	48	contact counts by kinase lobe pair
cdk_liability_broad	1XO2	CDK6	CDK6	1XO2	kinase_lobe_pair	non_kinase_context|non_kinase_context	1136	contact counts by kinase lobe pair
cdk_liability_broad	2EUF	CDK6	CDK6	2EUF	kinase_segment	activation_loop_candidate	208	contact-side counts by kinase segment
cdk_liability_broad	2EUF	CDK6	CDK6	2EUF	kinase_segment	activation_segment_core	522	contact-side counts by kinase segment
cdk_liability_broad	2EUF	CDK6	CDK6	2EUF	kinase_segment	activation_segment_tail	47	contact-side counts by kinase segment
cdk_liability_broad	2EUF	CDK6	CDK6	2EUF	kinase_segment	alphaC_candidate	89	contact-side counts by kinase segment
cdk_liability_broad	2EUF	CDK6	CDK6	2EUF	kinase_segment	ape_candidate	28	contact-side counts by kinase segment
cdk_liability_broad	2EUF	CDK6	CDK6	2EUF	kinase_segment	beta3_candidate	40	contact-side counts by kinase segment
cdk_liability_broad	2EUF	CDK6	CDK6	2EUF	kinase_segment	c_lobe_core	385	contact-side counts by kinase segment
cdk_liability_broad	2EUF	CDK6	CDK6	2EUF	kinase_segment	catalytic_loop_candidate	78	contact-side counts by kinase segment
cdk_liability_broad	2EUF	CDK6	CDK6	2EUF	kinase_segment	dfg_candidate	30	contact-side counts by kinase segment
cdk_liability_broad	2EUF	CDK6	CDK6	2EUF	kinase_segment	hinge	189	contact-side counts by kinase segment
cdk_liability_broad	2EUF	CDK6	CDK6	2EUF	kinase_segment	n_lobe_core	1033	contact-side counts by kinase segment
cdk_liability_broad	2EUF	CDK6	CDK6	2EUF	kinase_segment	non_kinase_context	2389	contact-side counts by kinase segment
cdk_liability_broad	2EUF	CDK6	CDK6	2EUF	kinase_segment	p_loop_candidate	50	contact-side counts by kinase segment
cdk_liability_broad	2EUF	CDK6	CDK6	2EUF	kinase_lobe	activation_segment	835	contact-side counts by kinase lobe
cdk_liability_broad	2EUF	CDK6	CDK6	2EUF	kinase_lobe	c_lobe	463	contact-side counts by kinase lobe
cdk_liability_broad	2EUF	CDK6	CDK6	2EUF	kinase_lobe	hinge_region	189	contact-side counts by kinase lobe
cdk_liability_broad	2EUF	CDK6	CDK6	2EUF	kinase_lobe	n_lobe	1212	contact-side counts by kinase lobe
cdk_liability_broad	2EUF	CDK6	CDK6	2EUF	kinase_lobe	non_kinase_context	2389	contact-side counts by kinase lobe
cdk_liability_broad	2EUF	CDK6	CDK6	2EUF	kinase_motif_region	activation_loop	208	contact-side counts by kinase motif region
cdk_liability_broad	2EUF	CDK6	CDK6	2EUF	kinase_motif_region	alphaC_region	89	contact-side counts by kinase motif region
cdk_liability_broad	2EUF	CDK6	CDK6	2EUF	kinase_motif_region	ape_region	28	contact-side counts by kinase motif region
cdk_liability_broad	2EUF	CDK6	CDK6	2EUF	kinase_motif_region	beta3_lys_region	40	contact-side counts by kinase motif region
cdk_liability_broad	2EUF	CDK6	CDK6	2EUF	kinase_motif_region	catalytic_loop	78	contact-side counts by kinase motif region
cdk_liability_broad	2EUF	CDK6	CDK6	2EUF	kinase_motif_region	dfg_region	30	contact-side counts by kinase motif region
cdk_liability_broad	2EUF	CDK6	CDK6	2EUF	kinase_motif_region	gly_rich_loop	50	contact-side counts by kinase motif region
cdk_liability_broad	2EUF	CDK6	CDK6	2EUF	kinase_motif_region	hinge_region	189	contact-side counts by kinase motif region
cdk_liability_broad	2EUF	CDK6	CDK6	2EUF	kinase_motif_region	post_ape_tail	47	contact-side counts by kinase motif region
cdk_liability_broad	2EUF	CDK6	CDK6	2EUF	contact_context	inter-chain	105	contacts by general ontology/contact class
cdk_liability_broad	2EUF	CDK6	CDK6	2EUF	contact_context	long-range	485	contacts by general ontology/contact class
cdk_liability_broad	2EUF	CDK6	CDK6	2EUF	contact_context	medium-range	253	contacts by general ontology/contact class
cdk_liability_broad	2EUF	CDK6	CDK6	2EUF	contact_context	short-range	1701	contacts by general ontology/contact class
cdk_liability_broad	2EUF	CDK6	CDK6	2EUF	kinase_segment_pair	activation_loop_candidate|activation_loop_candidate	49	contact counts by kinase segment pair
cdk_liability_broad	2EUF	CDK6	CDK6	2EUF	kinase_segment_pair	activation_loop_candidate|activation_segment_core	3	contact counts by kinase segment pair
cdk_liability_broad	2EUF	CDK6	CDK6	2EUF	kinase_segment_pair	activation_loop_candidate|activation_segment_tail	7	contact counts by kinase segment pair
cdk_liability_broad	2EUF	CDK6	CDK6	2EUF	kinase_segment_pair	activation_loop_candidate|ape_candidate	3	contact counts by kinase segment pair
cdk_liability_broad	2EUF	CDK6	CDK6	2EUF	kinase_segment_pair	activation_loop_candidate|c_lobe_core	18	contact counts by kinase segment pair
cdk_liability_broad	2EUF	CDK6	CDK6	2EUF	kinase_segment_pair	activation_segment_core|activation_segment_core	218	contact counts by kinase segment pair
cdk_liability_broad	2EUF	CDK6	CDK6	2EUF	kinase_segment_pair	activation_segment_core|c_lobe_core	13	contact counts by kinase segment pair
cdk_liability_broad	2EUF	CDK6	CDK6	2EUF	kinase_segment_pair	activation_segment_tail|activation_segment_core	4	contact counts by kinase segment pair
cdk_liability_broad	2EUF	CDK6	CDK6	2EUF	kinase_segment_pair	activation_segment_tail|activation_segment_tail	10	contact counts by kinase segment pair
cdk_liability_broad	2EUF	CDK6	CDK6	2EUF	kinase_segment_pair	activation_segment_tail|c_lobe_core	5	contact counts by kinase segment pair
cdk_liability_broad	2EUF	CDK6	CDK6	2EUF	kinase_segment_pair	alphaC_candidate|alphaC_candidate	24	contact counts by kinase segment pair
cdk_liability_broad	2EUF	CDK6	CDK6	2EUF	kinase_segment_pair	alphaC_candidate|n_lobe_core	21	contact counts by kinase segment pair
cdk_liability_broad	2EUF	CDK6	CDK6	2EUF	kinase_segment_pair	ape_candidate|activation_segment_core	4	contact counts by kinase segment pair
cdk_liability_broad	2EUF	CDK6	CDK6	2EUF	kinase_segment_pair	ape_candidate|activation_segment_tail	10	contact counts by kinase segment pair
cdk_liability_broad	2EUF	CDK6	CDK6	2EUF	kinase_segment_pair	ape_candidate|ape_candidate	3	contact counts by kinase segment pair
cdk_liability_broad	2EUF	CDK6	CDK6	2EUF	kinase_segment_pair	ape_candidate|c_lobe_core	5	contact counts by kinase segment pair
cdk_liability_broad	2EUF	CDK6	CDK6	2EUF	kinase_segment_pair	beta3_candidate|beta3_candidate	3	contact counts by kinase segment pair
cdk_liability_broad	2EUF	CDK6	CDK6	2EUF	kinase_segment_pair	beta3_candidate|n_lobe_core	14	contact counts by kinase segment pair
cdk_liability_broad	2EUF	CDK6	CDK6	2EUF	kinase_segment_pair	c_lobe_core|activation_segment_core	51	contact counts by kinase segment pair
cdk_liability_broad	2EUF	CDK6	CDK6	2EUF	kinase_segment_pair	c_lobe_core|c_lobe_core	123	contact counts by kinase segment pair
cdk_liability_broad	2EUF	CDK6	CDK6	2EUF	kinase_segment_pair	catalytic_loop_candidate|catalytic_loop_candidate	14	contact counts by kinase segment pair
cdk_liability_broad	2EUF	CDK6	CDK6	2EUF	kinase_segment_pair	catalytic_loop_candidate|dfg_candidate	3	contact counts by kinase segment pair
cdk_liability_broad	2EUF	CDK6	CDK6	2EUF	kinase_segment_pair	dfg_candidate|activation_loop_candidate	5	contact counts by kinase segment pair
cdk_liability_broad	2EUF	CDK6	CDK6	2EUF	kinase_segment_pair	dfg_candidate|dfg_candidate	3	contact counts by kinase segment pair
cdk_liability_broad	2EUF	CDK6	CDK6	2EUF	kinase_segment_pair	hinge|activation_loop_candidate	28	contact counts by kinase segment pair
cdk_liability_broad	2EUF	CDK6	CDK6	2EUF	kinase_segment_pair	hinge|c_lobe_core	14	contact counts by kinase segment pair
cdk_liability_broad	2EUF	CDK6	CDK6	2EUF	kinase_segment_pair	hinge|catalytic_loop_candidate	23	contact counts by kinase segment pair
cdk_liability_broad	2EUF	CDK6	CDK6	2EUF	kinase_segment_pair	hinge|dfg_candidate	4	contact counts by kinase segment pair
cdk_liability_broad	2EUF	CDK6	CDK6	2EUF	kinase_segment_pair	hinge|hinge	38	contact counts by kinase segment pair
cdk_liability_broad	2EUF	CDK6	CDK6	2EUF	kinase_segment_pair	n_lobe_core|activation_loop_candidate	8	contact counts by kinase segment pair
cdk_liability_broad	2EUF	CDK6	CDK6	2EUF	kinase_segment_pair	n_lobe_core|activation_segment_core	9	contact counts by kinase segment pair
cdk_liability_broad	2EUF	CDK6	CDK6	2EUF	kinase_segment_pair	n_lobe_core|alphaC_candidate	3	contact counts by kinase segment pair
cdk_liability_broad	2EUF	CDK6	CDK6	2EUF	kinase_segment_pair	n_lobe_core|beta3_candidate	9	contact counts by kinase segment pair
cdk_liability_broad	2EUF	CDK6	CDK6	2EUF	kinase_segment_pair	n_lobe_core|c_lobe_core	21	contact counts by kinase segment pair
cdk_liability_broad	2EUF	CDK6	CDK6	2EUF	kinase_segment_pair	n_lobe_core|catalytic_loop_candidate	24	contact counts by kinase segment pair
cdk_liability_broad	2EUF	CDK6	CDK6	2EUF	kinase_segment_pair	n_lobe_core|dfg_candidate	9	contact counts by kinase segment pair
cdk_liability_broad	2EUF	CDK6	CDK6	2EUF	kinase_segment_pair	n_lobe_core|hinge	38	contact counts by kinase segment pair
cdk_liability_broad	2EUF	CDK6	CDK6	2EUF	kinase_segment_pair	n_lobe_core|n_lobe_core	418	contact counts by kinase segment pair
cdk_liability_broad	2EUF	CDK6	CDK6	2EUF	kinase_segment_pair	n_lobe_core|p_loop_candidate	4	contact counts by kinase segment pair
cdk_liability_broad	2EUF	CDK6	CDK6	2EUF	kinase_segment_pair	non_kinase_context|activation_loop_candidate	38	contact counts by kinase segment pair
cdk_liability_broad	2EUF	CDK6	CDK6	2EUF	kinase_segment_pair	non_kinase_context|activation_segment_core	2	contact counts by kinase segment pair
cdk_liability_broad	2EUF	CDK6	CDK6	2EUF	kinase_segment_pair	non_kinase_context|activation_segment_tail	1	contact counts by kinase segment pair
cdk_liability_broad	2EUF	CDK6	CDK6	2EUF	kinase_segment_pair	non_kinase_context|alphaC_candidate	15	contact counts by kinase segment pair
cdk_liability_broad	2EUF	CDK6	CDK6	2EUF	kinase_segment_pair	non_kinase_context|c_lobe_core	12	contact counts by kinase segment pair
cdk_liability_broad	2EUF	CDK6	CDK6	2EUF	kinase_segment_pair	non_kinase_context|hinge	6	contact counts by kinase segment pair
cdk_liability_broad	2EUF	CDK6	CDK6	2EUF	kinase_segment_pair	non_kinase_context|n_lobe_core	31	contact counts by kinase segment pair
cdk_liability_broad	2EUF	CDK6	CDK6	2EUF	kinase_segment_pair	non_kinase_context|non_kinase_context	1142	contact counts by kinase segment pair
cdk_liability_broad	2EUF	CDK6	CDK6	2EUF	kinase_segment_pair	p_loop_candidate|alphaC_candidate	2	contact counts by kinase segment pair
cdk_liability_broad	2EUF	CDK6	CDK6	2EUF	kinase_segment_pair	p_loop_candidate|beta3_candidate	11	contact counts by kinase segment pair
cdk_liability_broad	2EUF	CDK6	CDK6	2EUF	kinase_segment_pair	p_loop_candidate|dfg_candidate	3	contact counts by kinase segment pair
cdk_liability_broad	2EUF	CDK6	CDK6	2EUF	kinase_segment_pair	p_loop_candidate|n_lobe_core	6	contact counts by kinase segment pair
cdk_liability_broad	2EUF	CDK6	CDK6	2EUF	kinase_segment_pair	p_loop_candidate|p_loop_candidate	12	contact counts by kinase segment pair
cdk_liability_broad	2EUF	CDK6	CDK6	2EUF	kinase_lobe_pair	activation_segment|activation_segment	319	contact counts by kinase lobe pair
cdk_liability_broad	2EUF	CDK6	CDK6	2EUF	kinase_lobe_pair	activation_segment|c_lobe	41	contact counts by kinase lobe pair
cdk_liability_broad	2EUF	CDK6	CDK6	2EUF	kinase_lobe_pair	c_lobe|activation_segment	54	contact counts by kinase lobe pair
cdk_liability_broad	2EUF	CDK6	CDK6	2EUF	kinase_lobe_pair	c_lobe|c_lobe	137	contact counts by kinase lobe pair
cdk_liability_broad	2EUF	CDK6	CDK6	2EUF	kinase_lobe_pair	hinge_region|activation_segment	32	contact counts by kinase lobe pair
cdk_liability_broad	2EUF	CDK6	CDK6	2EUF	kinase_lobe_pair	hinge_region|c_lobe	37	contact counts by kinase lobe pair
cdk_liability_broad	2EUF	CDK6	CDK6	2EUF	kinase_lobe_pair	hinge_region|hinge_region	38	contact counts by kinase lobe pair
cdk_liability_broad	2EUF	CDK6	CDK6	2EUF	kinase_lobe_pair	n_lobe|activation_segment	29	contact counts by kinase lobe pair
cdk_liability_broad	2EUF	CDK6	CDK6	2EUF	kinase_lobe_pair	n_lobe|c_lobe	45	contact counts by kinase lobe pair
cdk_liability_broad	2EUF	CDK6	CDK6	2EUF	kinase_lobe_pair	n_lobe|hinge_region	38	contact counts by kinase lobe pair
cdk_liability_broad	2EUF	CDK6	CDK6	2EUF	kinase_lobe_pair	n_lobe|n_lobe	527	contact counts by kinase lobe pair
cdk_liability_broad	2EUF	CDK6	CDK6	2EUF	kinase_lobe_pair	non_kinase_context|activation_segment	41	contact counts by kinase lobe pair
cdk_liability_broad	2EUF	CDK6	CDK6	2EUF	kinase_lobe_pair	non_kinase_context|c_lobe	12	contact counts by kinase lobe pair
cdk_liability_broad	2EUF	CDK6	CDK6	2EUF	kinase_lobe_pair	non_kinase_context|hinge_region	6	contact counts by kinase lobe pair
cdk_liability_broad	2EUF	CDK6	CDK6	2EUF	kinase_lobe_pair	non_kinase_context|n_lobe	46	contact counts by kinase lobe pair
cdk_liability_broad	2EUF	CDK6	CDK6	2EUF	kinase_lobe_pair	non_kinase_context|non_kinase_context	1142	contact counts by kinase lobe pair
cdk_liability_broad	5L2I	CDK6	CDK6	5L2I	kinase_segment	activation_loop_candidate	60	contact-side counts by kinase segment
cdk_liability_broad	5L2I	CDK6	CDK6	5L2I	kinase_segment	activation_segment_core	447	contact-side counts by kinase segment
cdk_liability_broad	5L2I	CDK6	CDK6	5L2I	kinase_segment	activation_segment_tail	48	contact-side counts by kinase segment
cdk_liability_broad	5L2I	CDK6	CDK6	5L2I	kinase_segment	alphaC_candidate	87	contact-side counts by kinase segment
cdk_liability_broad	5L2I	CDK6	CDK6	5L2I	kinase_segment	ape_candidate	30	contact-side counts by kinase segment
cdk_liability_broad	5L2I	CDK6	CDK6	5L2I	kinase_segment	beta3_candidate	36	contact-side counts by kinase segment
cdk_liability_broad	5L2I	CDK6	CDK6	5L2I	kinase_segment	c_lobe_core	518	contact-side counts by kinase segment
cdk_liability_broad	5L2I	CDK6	CDK6	5L2I	kinase_segment	catalytic_loop_candidate	75	contact-side counts by kinase segment
cdk_liability_broad	5L2I	CDK6	CDK6	5L2I	kinase_segment	dfg_candidate	21	contact-side counts by kinase segment
cdk_liability_broad	5L2I	CDK6	CDK6	5L2I	kinase_segment	hinge	111	contact-side counts by kinase segment
cdk_liability_broad	5L2I	CDK6	CDK6	5L2I	kinase_segment	n_lobe_core	884	contact-side counts by kinase segment
cdk_liability_broad	5L2I	CDK6	CDK6	5L2I	kinase_segment	p_loop_candidate	39	contact-side counts by kinase segment
cdk_liability_broad	5L2I	CDK6	CDK6	5L2I	kinase_lobe	activation_segment	606	contact-side counts by kinase lobe
cdk_liability_broad	5L2I	CDK6	CDK6	5L2I	kinase_lobe	c_lobe	593	contact-side counts by kinase lobe
cdk_liability_broad	5L2I	CDK6	CDK6	5L2I	kinase_lobe	hinge_region	111	contact-side counts by kinase lobe
cdk_liability_broad	5L2I	CDK6	CDK6	5L2I	kinase_lobe	n_lobe	1046	contact-side counts by kinase lobe
cdk_liability_broad	5L2I	CDK6	CDK6	5L2I	kinase_motif_region	activation_loop	60	contact-side counts by kinase motif region
cdk_liability_broad	5L2I	CDK6	CDK6	5L2I	kinase_motif_region	alphaC_region	87	contact-side counts by kinase motif region
cdk_liability_broad	5L2I	CDK6	CDK6	5L2I	kinase_motif_region	ape_region	30	contact-side counts by kinase motif region
cdk_liability_broad	5L2I	CDK6	CDK6	5L2I	kinase_motif_region	beta3_lys_region	36	contact-side counts by kinase motif region
cdk_liability_broad	5L2I	CDK6	CDK6	5L2I	kinase_motif_region	catalytic_loop	75	contact-side counts by kinase motif region
cdk_liability_broad	5L2I	CDK6	CDK6	5L2I	kinase_motif_region	dfg_region	21	contact-side counts by kinase motif region
cdk_liability_broad	5L2I	CDK6	CDK6	5L2I	kinase_motif_region	gly_rich_loop	39	contact-side counts by kinase motif region
cdk_liability_broad	5L2I	CDK6	CDK6	5L2I	kinase_motif_region	hinge_region	111	contact-side counts by kinase motif region
cdk_liability_broad	5L2I	CDK6	CDK6	5L2I	kinase_motif_region	post_ape_tail	48	contact-side counts by kinase motif region
cdk_liability_broad	5L2I	CDK6	CDK6	5L2I	contact_context	long-range	224	contacts by general ontology/contact class
cdk_liability_broad	5L2I	CDK6	CDK6	5L2I	contact_context	medium-range	174	contacts by general ontology/contact class
cdk_liability_broad	5L2I	CDK6	CDK6	5L2I	contact_context	short-range	780	contacts by general ontology/contact class
cdk_liability_broad	5L2I	CDK6	CDK6	5L2I	kinase_segment_pair	activation_loop_candidate|activation_loop_candidate	12	contact counts by kinase segment pair
cdk_liability_broad	5L2I	CDK6	CDK6	5L2I	kinase_segment_pair	activation_loop_candidate|activation_segment_tail	2	contact counts by kinase segment pair
cdk_liability_broad	5L2I	CDK6	CDK6	5L2I	kinase_segment_pair	activation_loop_candidate|ape_candidate	3	contact counts by kinase segment pair
cdk_liability_broad	5L2I	CDK6	CDK6	5L2I	kinase_segment_pair	activation_loop_candidate|c_lobe_core	22	contact counts by kinase segment pair
cdk_liability_broad	5L2I	CDK6	CDK6	5L2I	kinase_segment_pair	activation_segment_core|activation_segment_core	177	contact counts by kinase segment pair
cdk_liability_broad	5L2I	CDK6	CDK6	5L2I	kinase_segment_pair	activation_segment_core|c_lobe_core	17	contact counts by kinase segment pair
cdk_liability_broad	5L2I	CDK6	CDK6	5L2I	kinase_segment_pair	activation_segment_tail|activation_segment_core	6	contact counts by kinase segment pair
cdk_liability_broad	5L2I	CDK6	CDK6	5L2I	kinase_segment_pair	activation_segment_tail|activation_segment_tail	9	contact counts by kinase segment pair
cdk_liability_broad	5L2I	CDK6	CDK6	5L2I	kinase_segment_pair	activation_segment_tail|c_lobe_core	12	contact counts by kinase segment pair
cdk_liability_broad	5L2I	CDK6	CDK6	5L2I	kinase_segment_pair	alphaC_candidate|activation_loop_candidate	1	contact counts by kinase segment pair
cdk_liability_broad	5L2I	CDK6	CDK6	5L2I	kinase_segment_pair	alphaC_candidate|alphaC_candidate	34	contact counts by kinase segment pair
cdk_liability_broad	5L2I	CDK6	CDK6	5L2I	kinase_segment_pair	alphaC_candidate|dfg_candidate	3	contact counts by kinase segment pair
cdk_liability_broad	5L2I	CDK6	CDK6	5L2I	kinase_segment_pair	alphaC_candidate|n_lobe_core	11	contact counts by kinase segment pair
cdk_liability_broad	5L2I	CDK6	CDK6	5L2I	kinase_segment_pair	ape_candidate|activation_segment_core	3	contact counts by kinase segment pair
cdk_liability_broad	5L2I	CDK6	CDK6	5L2I	kinase_segment_pair	ape_candidate|activation_segment_tail	10	contact counts by kinase segment pair
cdk_liability_broad	5L2I	CDK6	CDK6	5L2I	kinase_segment_pair	ape_candidate|ape_candidate	3	contact counts by kinase segment pair
cdk_liability_broad	5L2I	CDK6	CDK6	5L2I	kinase_segment_pair	ape_candidate|c_lobe_core	8	contact counts by kinase segment pair
cdk_liability_broad	5L2I	CDK6	CDK6	5L2I	kinase_segment_pair	beta3_candidate|beta3_candidate	3	contact counts by kinase segment pair
cdk_liability_broad	5L2I	CDK6	CDK6	5L2I	kinase_segment_pair	beta3_candidate|n_lobe_core	12	contact counts by kinase segment pair
cdk_liability_broad	5L2I	CDK6	CDK6	5L2I	kinase_segment_pair	c_lobe_core|activation_segment_core	60	contact counts by kinase segment pair
cdk_liability_broad	5L2I	CDK6	CDK6	5L2I	kinase_segment_pair	c_lobe_core|c_lobe_core	182	contact counts by kinase segment pair
cdk_liability_broad	5L2I	CDK6	CDK6	5L2I	kinase_segment_pair	catalytic_loop_candidate|catalytic_loop_candidate	14	contact counts by kinase segment pair
cdk_liability_broad	5L2I	CDK6	CDK6	5L2I	kinase_segment_pair	catalytic_loop_candidate|dfg_candidate	3	contact counts by kinase segment pair
cdk_liability_broad	5L2I	CDK6	CDK6	5L2I	kinase_segment_pair	dfg_candidate|activation_loop_candidate	3	contact counts by kinase segment pair
cdk_liability_broad	5L2I	CDK6	CDK6	5L2I	kinase_segment_pair	dfg_candidate|dfg_candidate	3	contact counts by kinase segment pair
cdk_liability_broad	5L2I	CDK6	CDK6	5L2I	kinase_segment_pair	hinge|activation_loop_candidate	4	contact counts by kinase segment pair
cdk_liability_broad	5L2I	CDK6	CDK6	5L2I	kinase_segment_pair	hinge|c_lobe_core	7	contact counts by kinase segment pair
cdk_liability_broad	5L2I	CDK6	CDK6	5L2I	kinase_segment_pair	hinge|catalytic_loop_candidate	21	contact counts by kinase segment pair
cdk_liability_broad	5L2I	CDK6	CDK6	5L2I	kinase_segment_pair	hinge|dfg_candidate	3	contact counts by kinase segment pair
cdk_liability_broad	5L2I	CDK6	CDK6	5L2I	kinase_segment_pair	hinge|hinge	24	contact counts by kinase segment pair
cdk_liability_broad	5L2I	CDK6	CDK6	5L2I	kinase_segment_pair	n_lobe_core|activation_segment_core	7	contact counts by kinase segment pair
cdk_liability_broad	5L2I	CDK6	CDK6	5L2I	kinase_segment_pair	n_lobe_core|alphaC_candidate	4	contact counts by kinase segment pair
cdk_liability_broad	5L2I	CDK6	CDK6	5L2I	kinase_segment_pair	n_lobe_core|beta3_candidate	9	contact counts by kinase segment pair
cdk_liability_broad	5L2I	CDK6	CDK6	5L2I	kinase_segment_pair	n_lobe_core|c_lobe_core	28	contact counts by kinase segment pair
cdk_liability_broad	5L2I	CDK6	CDK6	5L2I	kinase_segment_pair	n_lobe_core|catalytic_loop_candidate	23	contact counts by kinase segment pair
cdk_liability_broad	5L2I	CDK6	CDK6	5L2I	kinase_segment_pair	n_lobe_core|dfg_candidate	3	contact counts by kinase segment pair
cdk_liability_broad	5L2I	CDK6	CDK6	5L2I	kinase_segment_pair	n_lobe_core|hinge	28	contact counts by kinase segment pair
cdk_liability_broad	5L2I	CDK6	CDK6	5L2I	kinase_segment_pair	n_lobe_core|n_lobe_core	376	contact counts by kinase segment pair
cdk_liability_broad	5L2I	CDK6	CDK6	5L2I	kinase_segment_pair	n_lobe_core|p_loop_candidate	4	contact counts by kinase segment pair
cdk_liability_broad	5L2I	CDK6	CDK6	5L2I	kinase_segment_pair	p_loop_candidate|activation_loop_candidate	1	contact counts by kinase segment pair
cdk_liability_broad	5L2I	CDK6	CDK6	5L2I	kinase_segment_pair	p_loop_candidate|beta3_candidate	9	contact counts by kinase segment pair
cdk_liability_broad	5L2I	CDK6	CDK6	5L2I	kinase_segment_pair	p_loop_candidate|n_lobe_core	3	contact counts by kinase segment pair
cdk_liability_broad	5L2I	CDK6	CDK6	5L2I	kinase_segment_pair	p_loop_candidate|p_loop_candidate	11	contact counts by kinase segment pair
cdk_liability_broad	5L2I	CDK6	CDK6	5L2I	kinase_lobe_pair	activation_segment|activation_segment	231	contact counts by kinase lobe pair
cdk_liability_broad	5L2I	CDK6	CDK6	5L2I	kinase_lobe_pair	activation_segment|c_lobe	59	contact counts by kinase lobe pair
cdk_liability_broad	5L2I	CDK6	CDK6	5L2I	kinase_lobe_pair	c_lobe|activation_segment	63	contact counts by kinase lobe pair
cdk_liability_broad	5L2I	CDK6	CDK6	5L2I	kinase_lobe_pair	c_lobe|c_lobe	196	contact counts by kinase lobe pair
cdk_liability_broad	5L2I	CDK6	CDK6	5L2I	kinase_lobe_pair	hinge_region|activation_segment	7	contact counts by kinase lobe pair
cdk_liability_broad	5L2I	CDK6	CDK6	5L2I	kinase_lobe_pair	hinge_region|c_lobe	28	contact counts by kinase lobe pair
cdk_liability_broad	5L2I	CDK6	CDK6	5L2I	kinase_lobe_pair	hinge_region|hinge_region	24	contact counts by kinase lobe pair
cdk_liability_broad	5L2I	CDK6	CDK6	5L2I	kinase_lobe_pair	n_lobe|activation_segment	15	contact counts by kinase lobe pair
cdk_liability_broad	5L2I	CDK6	CDK6	5L2I	kinase_lobe_pair	n_lobe|c_lobe	51	contact counts by kinase lobe pair
cdk_liability_broad	5L2I	CDK6	CDK6	5L2I	kinase_lobe_pair	n_lobe|hinge_region	28	contact counts by kinase lobe pair
cdk_liability_broad	5L2I	CDK6	CDK6	5L2I	kinase_lobe_pair	n_lobe|n_lobe	476	contact counts by kinase lobe pair
cdk_liability_broad	5L2S	CDK6	CDK6	5L2S	kinase_segment	activation_loop_candidate	60	contact-side counts by kinase segment
cdk_liability_broad	5L2S	CDK6	CDK6	5L2S	kinase_segment	activation_segment_core	457	contact-side counts by kinase segment
cdk_liability_broad	5L2S	CDK6	CDK6	5L2S	kinase_segment	activation_segment_tail	47	contact-side counts by kinase segment
cdk_liability_broad	5L2S	CDK6	CDK6	5L2S	kinase_segment	alphaC_candidate	91	contact-side counts by kinase segment
cdk_liability_broad	5L2S	CDK6	CDK6	5L2S	kinase_segment	ape_candidate	30	contact-side counts by kinase segment
cdk_liability_broad	5L2S	CDK6	CDK6	5L2S	kinase_segment	beta3_candidate	37	contact-side counts by kinase segment
cdk_liability_broad	5L2S	CDK6	CDK6	5L2S	kinase_segment	c_lobe_core	524	contact-side counts by kinase segment
cdk_liability_broad	5L2S	CDK6	CDK6	5L2S	kinase_segment	catalytic_loop_candidate	76	contact-side counts by kinase segment
cdk_liability_broad	5L2S	CDK6	CDK6	5L2S	kinase_segment	dfg_candidate	29	contact-side counts by kinase segment
cdk_liability_broad	5L2S	CDK6	CDK6	5L2S	kinase_segment	hinge	102	contact-side counts by kinase segment
cdk_liability_broad	5L2S	CDK6	CDK6	5L2S	kinase_segment	n_lobe_core	903	contact-side counts by kinase segment
cdk_liability_broad	5L2S	CDK6	CDK6	5L2S	kinase_segment	p_loop_candidate	44	contact-side counts by kinase segment
cdk_liability_broad	5L2S	CDK6	CDK6	5L2S	kinase_lobe	activation_segment	623	contact-side counts by kinase lobe
cdk_liability_broad	5L2S	CDK6	CDK6	5L2S	kinase_lobe	c_lobe	600	contact-side counts by kinase lobe
cdk_liability_broad	5L2S	CDK6	CDK6	5L2S	kinase_lobe	hinge_region	102	contact-side counts by kinase lobe
cdk_liability_broad	5L2S	CDK6	CDK6	5L2S	kinase_lobe	n_lobe	1075	contact-side counts by kinase lobe
cdk_liability_broad	5L2S	CDK6	CDK6	5L2S	kinase_motif_region	activation_loop	60	contact-side counts by kinase motif region
cdk_liability_broad	5L2S	CDK6	CDK6	5L2S	kinase_motif_region	alphaC_region	91	contact-side counts by kinase motif region
cdk_liability_broad	5L2S	CDK6	CDK6	5L2S	kinase_motif_region	ape_region	30	contact-side counts by kinase motif region
cdk_liability_broad	5L2S	CDK6	CDK6	5L2S	kinase_motif_region	beta3_lys_region	37	contact-side counts by kinase motif region
cdk_liability_broad	5L2S	CDK6	CDK6	5L2S	kinase_motif_region	catalytic_loop	76	contact-side counts by kinase motif region
cdk_liability_broad	5L2S	CDK6	CDK6	5L2S	kinase_motif_region	dfg_region	29	contact-side counts by kinase motif region
cdk_liability_broad	5L2S	CDK6	CDK6	5L2S	kinase_motif_region	gly_rich_loop	44	contact-side counts by kinase motif region
cdk_liability_broad	5L2S	CDK6	CDK6	5L2S	kinase_motif_region	hinge_region	102	contact-side counts by kinase motif region
cdk_liability_broad	5L2S	CDK6	CDK6	5L2S	kinase_motif_region	post_ape_tail	47	contact-side counts by kinase motif region
cdk_liability_broad	5L2S	CDK6	CDK6	5L2S	contact_context	long-range	227	contacts by general ontology/contact class
cdk_liability_broad	5L2S	CDK6	CDK6	5L2S	contact_context	medium-range	184	contacts by general ontology/contact class
cdk_liability_broad	5L2S	CDK6	CDK6	5L2S	contact_context	short-range	789	contacts by general ontology/contact class
cdk_liability_broad	5L2S	CDK6	CDK6	5L2S	kinase_segment_pair	activation_loop_candidate|activation_loop_candidate	12	contact counts by kinase segment pair
cdk_liability_broad	5L2S	CDK6	CDK6	5L2S	kinase_segment_pair	activation_loop_candidate|activation_segment_tail	2	contact counts by kinase segment pair
cdk_liability_broad	5L2S	CDK6	CDK6	5L2S	kinase_segment_pair	activation_loop_candidate|ape_candidate	3	contact counts by kinase segment pair
cdk_liability_broad	5L2S	CDK6	CDK6	5L2S	kinase_segment_pair	activation_loop_candidate|c_lobe_core	20	contact counts by kinase segment pair
cdk_liability_broad	5L2S	CDK6	CDK6	5L2S	kinase_segment_pair	activation_segment_core|activation_segment_core	178	contact counts by kinase segment pair
cdk_liability_broad	5L2S	CDK6	CDK6	5L2S	kinase_segment_pair	activation_segment_core|c_lobe_core	17	contact counts by kinase segment pair
cdk_liability_broad	5L2S	CDK6	CDK6	5L2S	kinase_segment_pair	activation_segment_tail|activation_segment_core	6	contact counts by kinase segment pair
cdk_liability_broad	5L2S	CDK6	CDK6	5L2S	kinase_segment_pair	activation_segment_tail|activation_segment_tail	9	contact counts by kinase segment pair
cdk_liability_broad	5L2S	CDK6	CDK6	5L2S	kinase_segment_pair	activation_segment_tail|c_lobe_core	11	contact counts by kinase segment pair
cdk_liability_broad	5L2S	CDK6	CDK6	5L2S	kinase_segment_pair	alphaC_candidate|activation_loop_candidate	3	contact counts by kinase segment pair
cdk_liability_broad	5L2S	CDK6	CDK6	5L2S	kinase_segment_pair	alphaC_candidate|alphaC_candidate	34	contact counts by kinase segment pair
cdk_liability_broad	5L2S	CDK6	CDK6	5L2S	kinase_segment_pair	alphaC_candidate|dfg_candidate	4	contact counts by kinase segment pair
cdk_liability_broad	5L2S	CDK6	CDK6	5L2S	kinase_segment_pair	alphaC_candidate|n_lobe_core	12	contact counts by kinase segment pair
cdk_liability_broad	5L2S	CDK6	CDK6	5L2S	kinase_segment_pair	ape_candidate|activation_segment_core	3	contact counts by kinase segment pair
cdk_liability_broad	5L2S	CDK6	CDK6	5L2S	kinase_segment_pair	ape_candidate|activation_segment_tail	10	contact counts by kinase segment pair
cdk_liability_broad	5L2S	CDK6	CDK6	5L2S	kinase_segment_pair	ape_candidate|ape_candidate	3	contact counts by kinase segment pair
cdk_liability_broad	5L2S	CDK6	CDK6	5L2S	kinase_segment_pair	ape_candidate|c_lobe_core	8	contact counts by kinase segment pair
cdk_liability_broad	5L2S	CDK6	CDK6	5L2S	kinase_segment_pair	beta3_candidate|beta3_candidate	3	contact counts by kinase segment pair
cdk_liability_broad	5L2S	CDK6	CDK6	5L2S	kinase_segment_pair	beta3_candidate|n_lobe_core	13	contact counts by kinase segment pair
cdk_liability_broad	5L2S	CDK6	CDK6	5L2S	kinase_segment_pair	c_lobe_core|activation_segment_core	68	contact counts by kinase segment pair
cdk_liability_broad	5L2S	CDK6	CDK6	5L2S	kinase_segment_pair	c_lobe_core|c_lobe_core	182	contact counts by kinase segment pair
cdk_liability_broad	5L2S	CDK6	CDK6	5L2S	kinase_segment_pair	catalytic_loop_candidate|catalytic_loop_candidate	14	contact counts by kinase segment pair
cdk_liability_broad	5L2S	CDK6	CDK6	5L2S	kinase_segment_pair	catalytic_loop_candidate|dfg_candidate	4	contact counts by kinase segment pair
cdk_liability_broad	5L2S	CDK6	CDK6	5L2S	kinase_segment_pair	dfg_candidate|activation_loop_candidate	4	contact counts by kinase segment pair
cdk_liability_broad	5L2S	CDK6	CDK6	5L2S	kinase_segment_pair	dfg_candidate|dfg_candidate	3	contact counts by kinase segment pair
cdk_liability_broad	5L2S	CDK6	CDK6	5L2S	kinase_segment_pair	hinge|activation_loop_candidate	2	contact counts by kinase segment pair
cdk_liability_broad	5L2S	CDK6	CDK6	5L2S	kinase_segment_pair	hinge|c_lobe_core	6	contact counts by kinase segment pair
cdk_liability_broad	5L2S	CDK6	CDK6	5L2S	kinase_segment_pair	hinge|catalytic_loop_candidate	21	contact counts by kinase segment pair
cdk_liability_broad	5L2S	CDK6	CDK6	5L2S	kinase_segment_pair	hinge|dfg_candidate	1	contact counts by kinase segment pair
cdk_liability_broad	5L2S	CDK6	CDK6	5L2S	kinase_segment_pair	hinge|hinge	22	contact counts by kinase segment pair
cdk_liability_broad	5L2S	CDK6	CDK6	5L2S	kinase_segment_pair	n_lobe_core|activation_loop_candidate	2	contact counts by kinase segment pair
cdk_liability_broad	5L2S	CDK6	CDK6	5L2S	kinase_segment_pair	n_lobe_core|activation_segment_core	7	contact counts by kinase segment pair
cdk_liability_broad	5L2S	CDK6	CDK6	5L2S	kinase_segment_pair	n_lobe_core|alphaC_candidate	4	contact counts by kinase segment pair
cdk_liability_broad	5L2S	CDK6	CDK6	5L2S	kinase_segment_pair	n_lobe_core|beta3_candidate	9	contact counts by kinase segment pair
cdk_liability_broad	5L2S	CDK6	CDK6	5L2S	kinase_segment_pair	n_lobe_core|c_lobe_core	30	contact counts by kinase segment pair
cdk_liability_broad	5L2S	CDK6	CDK6	5L2S	kinase_segment_pair	n_lobe_core|catalytic_loop_candidate	23	contact counts by kinase segment pair
cdk_liability_broad	5L2S	CDK6	CDK6	5L2S	kinase_segment_pair	n_lobe_core|dfg_candidate	10	contact counts by kinase segment pair
cdk_liability_broad	5L2S	CDK6	CDK6	5L2S	kinase_segment_pair	n_lobe_core|hinge	28	contact counts by kinase segment pair
cdk_liability_broad	5L2S	CDK6	CDK6	5L2S	kinase_segment_pair	n_lobe_core|n_lobe_core	377	contact counts by kinase segment pair
cdk_liability_broad	5L2S	CDK6	CDK6	5L2S	kinase_segment_pair	n_lobe_core|p_loop_candidate	4	contact counts by kinase segment pair
cdk_liability_broad	5L2S	CDK6	CDK6	5L2S	kinase_segment_pair	p_loop_candidate|beta3_candidate	9	contact counts by kinase segment pair
cdk_liability_broad	5L2S	CDK6	CDK6	5L2S	kinase_segment_pair	p_loop_candidate|n_lobe_core	7	contact counts by kinase segment pair
cdk_liability_broad	5L2S	CDK6	CDK6	5L2S	kinase_segment_pair	p_loop_candidate|p_loop_candidate	12	contact counts by kinase segment pair
cdk_liability_broad	5L2S	CDK6	CDK6	5L2S	kinase_lobe_pair	activation_segment|activation_segment	233	contact counts by kinase lobe pair
cdk_liability_broad	5L2S	CDK6	CDK6	5L2S	kinase_lobe_pair	activation_segment|c_lobe	56	contact counts by kinase lobe pair
cdk_liability_broad	5L2S	CDK6	CDK6	5L2S	kinase_lobe_pair	c_lobe|activation_segment	72	contact counts by kinase lobe pair
cdk_liability_broad	5L2S	CDK6	CDK6	5L2S	kinase_lobe_pair	c_lobe|c_lobe	196	contact counts by kinase lobe pair
cdk_liability_broad	5L2S	CDK6	CDK6	5L2S	kinase_lobe_pair	hinge_region|activation_segment	3	contact counts by kinase lobe pair
cdk_liability_broad	5L2S	CDK6	CDK6	5L2S	kinase_lobe_pair	hinge_region|c_lobe	27	contact counts by kinase lobe pair
cdk_liability_broad	5L2S	CDK6	CDK6	5L2S	kinase_lobe_pair	hinge_region|hinge_region	22	contact counts by kinase lobe pair
cdk_liability_broad	5L2S	CDK6	CDK6	5L2S	kinase_lobe_pair	n_lobe|activation_segment	26	contact counts by kinase lobe pair
cdk_liability_broad	5L2S	CDK6	CDK6	5L2S	kinase_lobe_pair	n_lobe|c_lobe	53	contact counts by kinase lobe pair
cdk_liability_broad	5L2S	CDK6	CDK6	5L2S	kinase_lobe_pair	n_lobe|hinge_region	28	contact counts by kinase lobe pair
cdk_liability_broad	5L2S	CDK6	CDK6	5L2S	kinase_lobe_pair	n_lobe|n_lobe	484	contact counts by kinase lobe pair
cdk_liability_broad	5L2T	CDK6	CDK6	5L2T	kinase_segment	activation_loop_candidate	64	contact-side counts by kinase segment
cdk_liability_broad	5L2T	CDK6	CDK6	5L2T	kinase_segment	activation_segment_core	447	contact-side counts by kinase segment
cdk_liability_broad	5L2T	CDK6	CDK6	5L2T	kinase_segment	activation_segment_tail	47	contact-side counts by kinase segment
cdk_liability_broad	5L2T	CDK6	CDK6	5L2T	kinase_segment	alphaC_candidate	82	contact-side counts by kinase segment
cdk_liability_broad	5L2T	CDK6	CDK6	5L2T	kinase_segment	ape_candidate	30	contact-side counts by kinase segment
cdk_liability_broad	5L2T	CDK6	CDK6	5L2T	kinase_segment	beta3_candidate	35	contact-side counts by kinase segment
cdk_liability_broad	5L2T	CDK6	CDK6	5L2T	kinase_segment	c_lobe_core	534	contact-side counts by kinase segment
cdk_liability_broad	5L2T	CDK6	CDK6	5L2T	kinase_segment	catalytic_loop_candidate	79	contact-side counts by kinase segment
cdk_liability_broad	5L2T	CDK6	CDK6	5L2T	kinase_segment	dfg_candidate	26	contact-side counts by kinase segment
cdk_liability_broad	5L2T	CDK6	CDK6	5L2T	kinase_segment	hinge	84	contact-side counts by kinase segment
cdk_liability_broad	5L2T	CDK6	CDK6	5L2T	kinase_segment	n_lobe_core	916	contact-side counts by kinase segment
cdk_liability_broad	5L2T	CDK6	CDK6	5L2T	kinase_segment	p_loop_candidate	38	contact-side counts by kinase segment
cdk_liability_broad	5L2T	CDK6	CDK6	5L2T	kinase_lobe	activation_segment	614	contact-side counts by kinase lobe
cdk_liability_broad	5L2T	CDK6	CDK6	5L2T	kinase_lobe	c_lobe	613	contact-side counts by kinase lobe
cdk_liability_broad	5L2T	CDK6	CDK6	5L2T	kinase_lobe	hinge_region	84	contact-side counts by kinase lobe
cdk_liability_broad	5L2T	CDK6	CDK6	5L2T	kinase_lobe	n_lobe	1071	contact-side counts by kinase lobe
cdk_liability_broad	5L2T	CDK6	CDK6	5L2T	kinase_motif_region	activation_loop	64	contact-side counts by kinase motif region
cdk_liability_broad	5L2T	CDK6	CDK6	5L2T	kinase_motif_region	alphaC_region	82	contact-side counts by kinase motif region
cdk_liability_broad	5L2T	CDK6	CDK6	5L2T	kinase_motif_region	ape_region	30	contact-side counts by kinase motif region
cdk_liability_broad	5L2T	CDK6	CDK6	5L2T	kinase_motif_region	beta3_lys_region	35	contact-side counts by kinase motif region
cdk_liability_broad	5L2T	CDK6	CDK6	5L2T	kinase_motif_region	catalytic_loop	79	contact-side counts by kinase motif region
cdk_liability_broad	5L2T	CDK6	CDK6	5L2T	kinase_motif_region	dfg_region	26	contact-side counts by kinase motif region
cdk_liability_broad	5L2T	CDK6	CDK6	5L2T	kinase_motif_region	gly_rich_loop	38	contact-side counts by kinase motif region
cdk_liability_broad	5L2T	CDK6	CDK6	5L2T	kinase_motif_region	hinge_region	84	contact-side counts by kinase motif region
cdk_liability_broad	5L2T	CDK6	CDK6	5L2T	kinase_motif_region	post_ape_tail	47	contact-side counts by kinase motif region
cdk_liability_broad	5L2T	CDK6	CDK6	5L2T	contact_context	long-range	232	contacts by general ontology/contact class
cdk_liability_broad	5L2T	CDK6	CDK6	5L2T	contact_context	medium-range	178	contacts by general ontology/contact class
cdk_liability_broad	5L2T	CDK6	CDK6	5L2T	contact_context	short-range	781	contacts by general ontology/contact class
cdk_liability_broad	5L2T	CDK6	CDK6	5L2T	kinase_segment_pair	activation_loop_candidate|activation_loop_candidate	13	contact counts by kinase segment pair
cdk_liability_broad	5L2T	CDK6	CDK6	5L2T	kinase_segment_pair	activation_loop_candidate|activation_segment_tail	2	contact counts by kinase segment pair
cdk_liability_broad	5L2T	CDK6	CDK6	5L2T	kinase_segment_pair	activation_loop_candidate|ape_candidate	3	contact counts by kinase segment pair
cdk_liability_broad	5L2T	CDK6	CDK6	5L2T	kinase_segment_pair	activation_loop_candidate|c_lobe_core	20	contact counts by kinase segment pair
cdk_liability_broad	5L2T	CDK6	CDK6	5L2T	kinase_segment_pair	activation_segment_core|activation_segment_core	173	contact counts by kinase segment pair
cdk_liability_broad	5L2T	CDK6	CDK6	5L2T	kinase_segment_pair	activation_segment_core|c_lobe_core	17	contact counts by kinase segment pair
cdk_liability_broad	5L2T	CDK6	CDK6	5L2T	kinase_segment_pair	activation_segment_tail|activation_segment_core	6	contact counts by kinase segment pair
cdk_liability_broad	5L2T	CDK6	CDK6	5L2T	kinase_segment_pair	activation_segment_tail|activation_segment_tail	9	contact counts by kinase segment pair
cdk_liability_broad	5L2T	CDK6	CDK6	5L2T	kinase_segment_pair	activation_segment_tail|c_lobe_core	11	contact counts by kinase segment pair
cdk_liability_broad	5L2T	CDK6	CDK6	5L2T	kinase_segment_pair	alphaC_candidate|activation_loop_candidate	4	contact counts by kinase segment pair
cdk_liability_broad	5L2T	CDK6	CDK6	5L2T	kinase_segment_pair	alphaC_candidate|alphaC_candidate	30	contact counts by kinase segment pair
cdk_liability_broad	5L2T	CDK6	CDK6	5L2T	kinase_segment_pair	alphaC_candidate|dfg_candidate	3	contact counts by kinase segment pair
cdk_liability_broad	5L2T	CDK6	CDK6	5L2T	kinase_segment_pair	alphaC_candidate|n_lobe_core	13	contact counts by kinase segment pair
cdk_liability_broad	5L2T	CDK6	CDK6	5L2T	kinase_segment_pair	ape_candidate|activation_segment_core	3	contact counts by kinase segment pair
cdk_liability_broad	5L2T	CDK6	CDK6	5L2T	kinase_segment_pair	ape_candidate|activation_segment_tail	10	contact counts by kinase segment pair
cdk_liability_broad	5L2T	CDK6	CDK6	5L2T	kinase_segment_pair	ape_candidate|ape_candidate	3	contact counts by kinase segment pair
cdk_liability_broad	5L2T	CDK6	CDK6	5L2T	kinase_segment_pair	ape_candidate|c_lobe_core	8	contact counts by kinase segment pair
cdk_liability_broad	5L2T	CDK6	CDK6	5L2T	kinase_segment_pair	beta3_candidate|beta3_candidate	3	contact counts by kinase segment pair
cdk_liability_broad	5L2T	CDK6	CDK6	5L2T	kinase_segment_pair	beta3_candidate|n_lobe_core	12	contact counts by kinase segment pair
cdk_liability_broad	5L2T	CDK6	CDK6	5L2T	kinase_segment_pair	c_lobe_core|activation_segment_core	69	contact counts by kinase segment pair
cdk_liability_broad	5L2T	CDK6	CDK6	5L2T	kinase_segment_pair	c_lobe_core|c_lobe_core	185	contact counts by kinase segment pair
cdk_liability_broad	5L2T	CDK6	CDK6	5L2T	kinase_segment_pair	catalytic_loop_candidate|catalytic_loop_candidate	14	contact counts by kinase segment pair
cdk_liability_broad	5L2T	CDK6	CDK6	5L2T	kinase_segment_pair	catalytic_loop_candidate|dfg_candidate	4	contact counts by kinase segment pair
cdk_liability_broad	5L2T	CDK6	CDK6	5L2T	kinase_segment_pair	dfg_candidate|activation_loop_candidate	4	contact counts by kinase segment pair
cdk_liability_broad	5L2T	CDK6	CDK6	5L2T	kinase_segment_pair	dfg_candidate|dfg_candidate	3	contact counts by kinase segment pair
cdk_liability_broad	5L2T	CDK6	CDK6	5L2T	kinase_segment_pair	hinge|c_lobe_core	1	contact counts by kinase segment pair
cdk_liability_broad	5L2T	CDK6	CDK6	5L2T	kinase_segment_pair	hinge|catalytic_loop_candidate	22	contact counts by kinase segment pair
cdk_liability_broad	5L2T	CDK6	CDK6	5L2T	kinase_segment_pair	hinge|dfg_candidate	1	contact counts by kinase segment pair
cdk_liability_broad	5L2T	CDK6	CDK6	5L2T	kinase_segment_pair	hinge|hinge	14	contact counts by kinase segment pair
cdk_liability_broad	5L2T	CDK6	CDK6	5L2T	kinase_segment_pair	n_lobe_core|activation_loop_candidate	4	contact counts by kinase segment pair
cdk_liability_broad	5L2T	CDK6	CDK6	5L2T	kinase_segment_pair	n_lobe_core|activation_segment_core	6	contact counts by kinase segment pair
cdk_liability_broad	5L2T	CDK6	CDK6	5L2T	kinase_segment_pair	n_lobe_core|alphaC_candidate	2	contact counts by kinase segment pair
cdk_liability_broad	5L2T	CDK6	CDK6	5L2T	kinase_segment_pair	n_lobe_core|beta3_candidate	9	contact counts by kinase segment pair
cdk_liability_broad	5L2T	CDK6	CDK6	5L2T	kinase_segment_pair	n_lobe_core|c_lobe_core	38	contact counts by kinase segment pair
cdk_liability_broad	5L2T	CDK6	CDK6	5L2T	kinase_segment_pair	n_lobe_core|catalytic_loop_candidate	25	contact counts by kinase segment pair
cdk_liability_broad	5L2T	CDK6	CDK6	5L2T	kinase_segment_pair	n_lobe_core|dfg_candidate	8	contact counts by kinase segment pair
cdk_liability_broad	5L2T	CDK6	CDK6	5L2T	kinase_segment_pair	n_lobe_core|hinge	32	contact counts by kinase segment pair
cdk_liability_broad	5L2T	CDK6	CDK6	5L2T	kinase_segment_pair	n_lobe_core|n_lobe_core	380	contact counts by kinase segment pair
cdk_liability_broad	5L2T	CDK6	CDK6	5L2T	kinase_segment_pair	n_lobe_core|p_loop_candidate	4	contact counts by kinase segment pair
cdk_liability_broad	5L2T	CDK6	CDK6	5L2T	kinase_segment_pair	p_loop_candidate|activation_loop_candidate	1	contact counts by kinase segment pair
cdk_liability_broad	5L2T	CDK6	CDK6	5L2T	kinase_segment_pair	p_loop_candidate|beta3_candidate	8	contact counts by kinase segment pair
cdk_liability_broad	5L2T	CDK6	CDK6	5L2T	kinase_segment_pair	p_loop_candidate|n_lobe_core	3	contact counts by kinase segment pair
cdk_liability_broad	5L2T	CDK6	CDK6	5L2T	kinase_segment_pair	p_loop_candidate|p_loop_candidate	11	contact counts by kinase segment pair
cdk_liability_broad	5L2T	CDK6	CDK6	5L2T	kinase_lobe_pair	activation_segment|activation_segment	229	contact counts by kinase lobe pair
cdk_liability_broad	5L2T	CDK6	CDK6	5L2T	kinase_lobe_pair	activation_segment|c_lobe	56	contact counts by kinase lobe pair
cdk_liability_broad	5L2T	CDK6	CDK6	5L2T	kinase_lobe_pair	c_lobe|activation_segment	73	contact counts by kinase lobe pair
cdk_liability_broad	5L2T	CDK6	CDK6	5L2T	kinase_lobe_pair	c_lobe|c_lobe	199	contact counts by kinase lobe pair
cdk_liability_broad	5L2T	CDK6	CDK6	5L2T	kinase_lobe_pair	hinge_region|activation_segment	1	contact counts by kinase lobe pair
cdk_liability_broad	5L2T	CDK6	CDK6	5L2T	kinase_lobe_pair	hinge_region|c_lobe	23	contact counts by kinase lobe pair
cdk_liability_broad	5L2T	CDK6	CDK6	5L2T	kinase_lobe_pair	hinge_region|hinge_region	14	contact counts by kinase lobe pair
cdk_liability_broad	5L2T	CDK6	CDK6	5L2T	kinase_lobe_pair	n_lobe|activation_segment	26	contact counts by kinase lobe pair
cdk_liability_broad	5L2T	CDK6	CDK6	5L2T	kinase_lobe_pair	n_lobe|c_lobe	63	contact counts by kinase lobe pair
cdk_liability_broad	5L2T	CDK6	CDK6	5L2T	kinase_lobe_pair	n_lobe|hinge_region	32	contact counts by kinase lobe pair
cdk_liability_broad	5L2T	CDK6	CDK6	5L2T	kinase_lobe_pair	n_lobe|n_lobe	475	contact counts by kinase lobe pair
cdk_liability_broad	9D8U	CDK6	CDK6	9D8U	kinase_segment	activation_loop_candidate	64	contact-side counts by kinase segment
cdk_liability_broad	9D8U	CDK6	CDK6	9D8U	kinase_segment	activation_segment_core	459	contact-side counts by kinase segment
cdk_liability_broad	9D8U	CDK6	CDK6	9D8U	kinase_segment	activation_segment_tail	48	contact-side counts by kinase segment
cdk_liability_broad	9D8U	CDK6	CDK6	9D8U	kinase_segment	alphaC_candidate	92	contact-side counts by kinase segment
cdk_liability_broad	9D8U	CDK6	CDK6	9D8U	kinase_segment	ape_candidate	31	contact-side counts by kinase segment
cdk_liability_broad	9D8U	CDK6	CDK6	9D8U	kinase_segment	beta3_candidate	37	contact-side counts by kinase segment
cdk_liability_broad	9D8U	CDK6	CDK6	9D8U	kinase_segment	c_lobe_core	528	contact-side counts by kinase segment
cdk_liability_broad	9D8U	CDK6	CDK6	9D8U	kinase_segment	catalytic_loop_candidate	77	contact-side counts by kinase segment
cdk_liability_broad	9D8U	CDK6	CDK6	9D8U	kinase_segment	dfg_candidate	27	contact-side counts by kinase segment
cdk_liability_broad	9D8U	CDK6	CDK6	9D8U	kinase_segment	hinge	103	contact-side counts by kinase segment
cdk_liability_broad	9D8U	CDK6	CDK6	9D8U	kinase_segment	n_lobe_core	905	contact-side counts by kinase segment
cdk_liability_broad	9D8U	CDK6	CDK6	9D8U	kinase_segment	p_loop_candidate	43	contact-side counts by kinase segment
cdk_liability_broad	9D8U	CDK6	CDK6	9D8U	kinase_lobe	activation_segment	629	contact-side counts by kinase lobe
cdk_liability_broad	9D8U	CDK6	CDK6	9D8U	kinase_lobe	c_lobe	605	contact-side counts by kinase lobe
cdk_liability_broad	9D8U	CDK6	CDK6	9D8U	kinase_lobe	hinge_region	103	contact-side counts by kinase lobe
cdk_liability_broad	9D8U	CDK6	CDK6	9D8U	kinase_lobe	n_lobe	1077	contact-side counts by kinase lobe
cdk_liability_broad	9D8U	CDK6	CDK6	9D8U	kinase_motif_region	activation_loop	64	contact-side counts by kinase motif region
cdk_liability_broad	9D8U	CDK6	CDK6	9D8U	kinase_motif_region	alphaC_region	92	contact-side counts by kinase motif region
cdk_liability_broad	9D8U	CDK6	CDK6	9D8U	kinase_motif_region	ape_region	31	contact-side counts by kinase motif region
cdk_liability_broad	9D8U	CDK6	CDK6	9D8U	kinase_motif_region	beta3_lys_region	37	contact-side counts by kinase motif region
cdk_liability_broad	9D8U	CDK6	CDK6	9D8U	kinase_motif_region	catalytic_loop	77	contact-side counts by kinase motif region
cdk_liability_broad	9D8U	CDK6	CDK6	9D8U	kinase_motif_region	dfg_region	27	contact-side counts by kinase motif region
cdk_liability_broad	9D8U	CDK6	CDK6	9D8U	kinase_motif_region	gly_rich_loop	43	contact-side counts by kinase motif region
cdk_liability_broad	9D8U	CDK6	CDK6	9D8U	kinase_motif_region	hinge_region	103	contact-side counts by kinase motif region
cdk_liability_broad	9D8U	CDK6	CDK6	9D8U	kinase_motif_region	post_ape_tail	48	contact-side counts by kinase motif region
cdk_liability_broad	9D8U	CDK6	CDK6	9D8U	contact_context	long-range	231	contacts by general ontology/contact class
cdk_liability_broad	9D8U	CDK6	CDK6	9D8U	contact_context	medium-range	182	contacts by general ontology/contact class
cdk_liability_broad	9D8U	CDK6	CDK6	9D8U	contact_context	short-range	794	contacts by general ontology/contact class
cdk_liability_broad	9D8U	CDK6	CDK6	9D8U	kinase_segment_pair	activation_loop_candidate|activation_loop_candidate	13	contact counts by kinase segment pair
cdk_liability_broad	9D8U	CDK6	CDK6	9D8U	kinase_segment_pair	activation_loop_candidate|activation_segment_tail	2	contact counts by kinase segment pair
cdk_liability_broad	9D8U	CDK6	CDK6	9D8U	kinase_segment_pair	activation_loop_candidate|ape_candidate	3	contact counts by kinase segment pair
cdk_liability_broad	9D8U	CDK6	CDK6	9D8U	kinase_segment_pair	activation_loop_candidate|c_lobe_core	21	contact counts by kinase segment pair
cdk_liability_broad	9D8U	CDK6	CDK6	9D8U	kinase_segment_pair	activation_segment_core|activation_segment_core	178	contact counts by kinase segment pair
cdk_liability_broad	9D8U	CDK6	CDK6	9D8U	kinase_segment_pair	activation_segment_core|c_lobe_core	17	contact counts by kinase segment pair
cdk_liability_broad	9D8U	CDK6	CDK6	9D8U	kinase_segment_pair	activation_segment_tail|activation_segment_core	7	contact counts by kinase segment pair
cdk_liability_broad	9D8U	CDK6	CDK6	9D8U	kinase_segment_pair	activation_segment_tail|activation_segment_tail	9	contact counts by kinase segment pair
cdk_liability_broad	9D8U	CDK6	CDK6	9D8U	kinase_segment_pair	activation_segment_tail|c_lobe_core	11	contact counts by kinase segment pair
cdk_liability_broad	9D8U	CDK6	CDK6	9D8U	kinase_segment_pair	alphaC_candidate|activation_loop_candidate	4	contact counts by kinase segment pair
cdk_liability_broad	9D8U	CDK6	CDK6	9D8U	kinase_segment_pair	alphaC_candidate|alphaC_candidate	34	contact counts by kinase segment pair
cdk_liability_broad	9D8U	CDK6	CDK6	9D8U	kinase_segment_pair	alphaC_candidate|dfg_candidate	4	contact counts by kinase segment pair
cdk_liability_broad	9D8U	CDK6	CDK6	9D8U	kinase_segment_pair	alphaC_candidate|n_lobe_core	12	contact counts by kinase segment pair
cdk_liability_broad	9D8U	CDK6	CDK6	9D8U	kinase_segment_pair	ape_candidate|activation_segment_core	4	contact counts by kinase segment pair
cdk_liability_broad	9D8U	CDK6	CDK6	9D8U	kinase_segment_pair	ape_candidate|activation_segment_tail	10	contact counts by kinase segment pair
cdk_liability_broad	9D8U	CDK6	CDK6	9D8U	kinase_segment_pair	ape_candidate|ape_candidate	3	contact counts by kinase segment pair
cdk_liability_broad	9D8U	CDK6	CDK6	9D8U	kinase_segment_pair	ape_candidate|c_lobe_core	8	contact counts by kinase segment pair
cdk_liability_broad	9D8U	CDK6	CDK6	9D8U	kinase_segment_pair	beta3_candidate|beta3_candidate	3	contact counts by kinase segment pair
cdk_liability_broad	9D8U	CDK6	CDK6	9D8U	kinase_segment_pair	beta3_candidate|n_lobe_core	12	contact counts by kinase segment pair
cdk_liability_broad	9D8U	CDK6	CDK6	9D8U	kinase_segment_pair	c_lobe_core|activation_segment_core	67	contact counts by kinase segment pair
cdk_liability_broad	9D8U	CDK6	CDK6	9D8U	kinase_segment_pair	c_lobe_core|c_lobe_core	184	contact counts by kinase segment pair
cdk_liability_broad	9D8U	CDK6	CDK6	9D8U	kinase_segment_pair	catalytic_loop_candidate|catalytic_loop_candidate	14	contact counts by kinase segment pair
cdk_liability_broad	9D8U	CDK6	CDK6	9D8U	kinase_segment_pair	catalytic_loop_candidate|dfg_candidate	4	contact counts by kinase segment pair
cdk_liability_broad	9D8U	CDK6	CDK6	9D8U	kinase_segment_pair	dfg_candidate|activation_loop_candidate	4	contact counts by kinase segment pair
cdk_liability_broad	9D8U	CDK6	CDK6	9D8U	kinase_segment_pair	dfg_candidate|dfg_candidate	3	contact counts by kinase segment pair
cdk_liability_broad	9D8U	CDK6	CDK6	9D8U	kinase_segment_pair	hinge|activation_loop_candidate	2	contact counts by kinase segment pair
cdk_liability_broad	9D8U	CDK6	CDK6	9D8U	kinase_segment_pair	hinge|c_lobe_core	6	contact counts by kinase segment pair
cdk_liability_broad	9D8U	CDK6	CDK6	9D8U	kinase_segment_pair	hinge|catalytic_loop_candidate	22	contact counts by kinase segment pair
cdk_liability_broad	9D8U	CDK6	CDK6	9D8U	kinase_segment_pair	hinge|dfg_candidate	1	contact counts by kinase segment pair
cdk_liability_broad	9D8U	CDK6	CDK6	9D8U	kinase_segment_pair	hinge|hinge	22	contact counts by kinase segment pair
cdk_liability_broad	9D8U	CDK6	CDK6	9D8U	kinase_segment_pair	n_lobe_core|activation_loop_candidate	2	contact counts by kinase segment pair
cdk_liability_broad	9D8U	CDK6	CDK6	9D8U	kinase_segment_pair	n_lobe_core|activation_segment_core	8	contact counts by kinase segment pair
cdk_liability_broad	9D8U	CDK6	CDK6	9D8U	kinase_segment_pair	n_lobe_core|alphaC_candidate	4	contact counts by kinase segment pair
cdk_liability_broad	9D8U	CDK6	CDK6	9D8U	kinase_segment_pair	n_lobe_core|beta3_candidate	9	contact counts by kinase segment pair
cdk_liability_broad	9D8U	CDK6	CDK6	9D8U	kinase_segment_pair	n_lobe_core|c_lobe_core	30	contact counts by kinase segment pair
cdk_liability_broad	9D8U	CDK6	CDK6	9D8U	kinase_segment_pair	n_lobe_core|catalytic_loop_candidate	23	contact counts by kinase segment pair
cdk_liability_broad	9D8U	CDK6	CDK6	9D8U	kinase_segment_pair	n_lobe_core|dfg_candidate	8	contact counts by kinase segment pair
cdk_liability_broad	9D8U	CDK6	CDK6	9D8U	kinase_segment_pair	n_lobe_core|hinge	28	contact counts by kinase segment pair
cdk_liability_broad	9D8U	CDK6	CDK6	9D8U	kinase_segment_pair	n_lobe_core|n_lobe_core	380	contact counts by kinase segment pair
cdk_liability_broad	9D8U	CDK6	CDK6	9D8U	kinase_segment_pair	n_lobe_core|p_loop_candidate	3	contact counts by kinase segment pair
cdk_liability_broad	9D8U	CDK6	CDK6	9D8U	kinase_segment_pair	p_loop_candidate|beta3_candidate	10	contact counts by kinase segment pair
cdk_liability_broad	9D8U	CDK6	CDK6	9D8U	kinase_segment_pair	p_loop_candidate|n_lobe_core	6	contact counts by kinase segment pair
cdk_liability_broad	9D8U	CDK6	CDK6	9D8U	kinase_segment_pair	p_loop_candidate|p_loop_candidate	12	contact counts by kinase segment pair
cdk_liability_broad	9D8U	CDK6	CDK6	9D8U	kinase_lobe_pair	activation_segment|activation_segment	236	contact counts by kinase lobe pair
cdk_liability_broad	9D8U	CDK6	CDK6	9D8U	kinase_lobe_pair	activation_segment|c_lobe	57	contact counts by kinase lobe pair
cdk_liability_broad	9D8U	CDK6	CDK6	9D8U	kinase_lobe_pair	c_lobe|activation_segment	71	contact counts by kinase lobe pair
cdk_liability_broad	9D8U	CDK6	CDK6	9D8U	kinase_lobe_pair	c_lobe|c_lobe	198	contact counts by kinase lobe pair
cdk_liability_broad	9D8U	CDK6	CDK6	9D8U	kinase_lobe_pair	hinge_region|activation_segment	3	contact counts by kinase lobe pair
cdk_liability_broad	9D8U	CDK6	CDK6	9D8U	kinase_lobe_pair	hinge_region|c_lobe	28	contact counts by kinase lobe pair
cdk_liability_broad	9D8U	CDK6	CDK6	9D8U	kinase_lobe_pair	hinge_region|hinge_region	22	contact counts by kinase lobe pair
cdk_liability_broad	9D8U	CDK6	CDK6	9D8U	kinase_lobe_pair	n_lobe|activation_segment	26	contact counts by kinase lobe pair
cdk_liability_broad	9D8U	CDK6	CDK6	9D8U	kinase_lobe_pair	n_lobe|c_lobe	53	contact counts by kinase lobe pair
cdk_liability_broad	9D8U	CDK6	CDK6	9D8U	kinase_lobe_pair	n_lobe|hinge_region	28	contact counts by kinase lobe pair
cdk_liability_broad	9D8U	CDK6	CDK6	9D8U	kinase_lobe_pair	n_lobe|n_lobe	485	contact counts by kinase lobe pair
