# Supplementary material for: Contact-Network Phenotyping of the CDK Family Reveals Selective Distal C‑Lobe Contact Redistribution by Modern CDK5 Inhibitors and a Quantitative Selectivity Landscape against CDK2 and CDK1
Source: J Chem Inf Model. 2026 May 29;66(12):7276–95. doi: 10.1021/acs.jcim.6c00886 (PMC13292211; doi:10.1021/acs.jcim.6c00886)
Supplement: Supplementary file 2 [file ci6c00886_si_002.zip › Table_6_cdk5_target_validation_kinase_contact_summary_long.csv]

panel_name	pdb_id	target_group	target_name	structure_name	summary_group	feature_name	feature_value	notes
cdk5_target_validation	1H4L	CDK5	CDK5	1H4L	kinase_segment	activation_segment_core	499	contact-side counts by kinase segment
cdk5_target_validation	1H4L	CDK5	CDK5	1H4L	kinase_segment	alphaC_candidate	109	contact-side counts by kinase segment
cdk5_target_validation	1H4L	CDK5	CDK5	1H4L	kinase_segment	beta3_candidate	42	contact-side counts by kinase segment
cdk5_target_validation	1H4L	CDK5	CDK5	1H4L	kinase_segment	c_lobe_core	726	contact-side counts by kinase segment
cdk5_target_validation	1H4L	CDK5	CDK5	1H4L	kinase_segment	catalytic_loop_candidate	74	contact-side counts by kinase segment
cdk5_target_validation	1H4L	CDK5	CDK5	1H4L	kinase_segment	dfg_candidate	26	contact-side counts by kinase segment
cdk5_target_validation	1H4L	CDK5	CDK5	1H4L	kinase_segment	hinge	124	contact-side counts by kinase segment
cdk5_target_validation	1H4L	CDK5	CDK5	1H4L	kinase_segment	n_lobe_core	1122	contact-side counts by kinase segment
cdk5_target_validation	1H4L	CDK5	CDK5	1H4L	kinase_segment	non_kinase_context	5538	contact-side counts by kinase segment
cdk5_target_validation	1H4L	CDK5	CDK5	1H4L	kinase_lobe	activation_segment	525	contact-side counts by kinase lobe
cdk5_target_validation	1H4L	CDK5	CDK5	1H4L	kinase_lobe	c_lobe	800	contact-side counts by kinase lobe
cdk5_target_validation	1H4L	CDK5	CDK5	1H4L	kinase_lobe	hinge_region	124	contact-side counts by kinase lobe
cdk5_target_validation	1H4L	CDK5	CDK5	1H4L	kinase_lobe	n_lobe	1273	contact-side counts by kinase lobe
cdk5_target_validation	1H4L	CDK5	CDK5	1H4L	kinase_lobe	non_kinase_context	5538	contact-side counts by kinase lobe
cdk5_target_validation	1H4L	CDK5	CDK5	1H4L	kinase_motif_region	alphaC_region	109	contact-side counts by kinase motif region
cdk5_target_validation	1H4L	CDK5	CDK5	1H4L	kinase_motif_region	beta3_lys_region	42	contact-side counts by kinase motif region
cdk5_target_validation	1H4L	CDK5	CDK5	1H4L	kinase_motif_region	catalytic_loop	74	contact-side counts by kinase motif region
cdk5_target_validation	1H4L	CDK5	CDK5	1H4L	kinase_motif_region	dfg_region	26	contact-side counts by kinase motif region
cdk5_target_validation	1H4L	CDK5	CDK5	1H4L	kinase_motif_region	hinge_region	124	contact-side counts by kinase motif region
cdk5_target_validation	1H4L	CDK5	CDK5	1H4L	contact_context	inter-chain	158	contacts by general ontology/contact class
cdk5_target_validation	1H4L	CDK5	CDK5	1H4L	contact_context	long-range	756	contacts by general ontology/contact class
cdk5_target_validation	1H4L	CDK5	CDK5	1H4L	contact_context	medium-range	507	contacts by general ontology/contact class
cdk5_target_validation	1H4L	CDK5	CDK5	1H4L	contact_context	short-range	2709	contacts by general ontology/contact class
cdk5_target_validation	1H4L	CDK5	CDK5	1H4L	kinase_segment_pair	activation_segment_core|activation_segment_core	196	contact counts by kinase segment pair
cdk5_target_validation	1H4L	CDK5	CDK5	1H4L	kinase_segment_pair	activation_segment_core|c_lobe_core	17	contact counts by kinase segment pair
cdk5_target_validation	1H4L	CDK5	CDK5	1H4L	kinase_segment_pair	alphaC_candidate|alphaC_candidate	18	contact counts by kinase segment pair
cdk5_target_validation	1H4L	CDK5	CDK5	1H4L	kinase_segment_pair	alphaC_candidate|catalytic_loop_candidate	1	contact counts by kinase segment pair
cdk5_target_validation	1H4L	CDK5	CDK5	1H4L	kinase_segment_pair	alphaC_candidate|n_lobe_core	22	contact counts by kinase segment pair
cdk5_target_validation	1H4L	CDK5	CDK5	1H4L	kinase_segment_pair	beta3_candidate|alphaC_candidate	4	contact counts by kinase segment pair
cdk5_target_validation	1H4L	CDK5	CDK5	1H4L	kinase_segment_pair	beta3_candidate|beta3_candidate	9	contact counts by kinase segment pair
cdk5_target_validation	1H4L	CDK5	CDK5	1H4L	kinase_segment_pair	beta3_candidate|non_kinase_context	1	contact counts by kinase segment pair
cdk5_target_validation	1H4L	CDK5	CDK5	1H4L	kinase_segment_pair	c_lobe_core|activation_segment_core	82	contact counts by kinase segment pair
cdk5_target_validation	1H4L	CDK5	CDK5	1H4L	kinase_segment_pair	c_lobe_core|c_lobe_core	274	contact counts by kinase segment pair
cdk5_target_validation	1H4L	CDK5	CDK5	1H4L	kinase_segment_pair	c_lobe_core|non_kinase_context	12	contact counts by kinase segment pair
cdk5_target_validation	1H4L	CDK5	CDK5	1H4L	kinase_segment_pair	catalytic_loop_candidate|catalytic_loop_candidate	14	contact counts by kinase segment pair
cdk5_target_validation	1H4L	CDK5	CDK5	1H4L	kinase_segment_pair	catalytic_loop_candidate|dfg_candidate	3	contact counts by kinase segment pair
cdk5_target_validation	1H4L	CDK5	CDK5	1H4L	kinase_segment_pair	dfg_candidate|dfg_candidate	3	contact counts by kinase segment pair
cdk5_target_validation	1H4L	CDK5	CDK5	1H4L	kinase_segment_pair	dfg_candidate|hinge	5	contact counts by kinase segment pair
cdk5_target_validation	1H4L	CDK5	CDK5	1H4L	kinase_segment_pair	hinge|c_lobe_core	15	contact counts by kinase segment pair
cdk5_target_validation	1H4L	CDK5	CDK5	1H4L	kinase_segment_pair	hinge|hinge	25	contact counts by kinase segment pair
cdk5_target_validation	1H4L	CDK5	CDK5	1H4L	kinase_segment_pair	hinge|non_kinase_context	28	contact counts by kinase segment pair
cdk5_target_validation	1H4L	CDK5	CDK5	1H4L	kinase_segment_pair	n_lobe_core|activation_segment_core	8	contact counts by kinase segment pair
cdk5_target_validation	1H4L	CDK5	CDK5	1H4L	kinase_segment_pair	n_lobe_core|alphaC_candidate	46	contact counts by kinase segment pair
cdk5_target_validation	1H4L	CDK5	CDK5	1H4L	kinase_segment_pair	n_lobe_core|beta3_candidate	19	contact counts by kinase segment pair
cdk5_target_validation	1H4L	CDK5	CDK5	1H4L	kinase_segment_pair	n_lobe_core|c_lobe_core	52	contact counts by kinase segment pair
cdk5_target_validation	1H4L	CDK5	CDK5	1H4L	kinase_segment_pair	n_lobe_core|catalytic_loop_candidate	42	contact counts by kinase segment pair
cdk5_target_validation	1H4L	CDK5	CDK5	1H4L	kinase_segment_pair	n_lobe_core|dfg_candidate	12	contact counts by kinase segment pair
cdk5_target_validation	1H4L	CDK5	CDK5	1H4L	kinase_segment_pair	n_lobe_core|hinge	26	contact counts by kinase segment pair
cdk5_target_validation	1H4L	CDK5	CDK5	1H4L	kinase_segment_pair	n_lobe_core|n_lobe_core	421	contact counts by kinase segment pair
cdk5_target_validation	1H4L	CDK5	CDK5	1H4L	kinase_segment_pair	n_lobe_core|non_kinase_context	53	contact counts by kinase segment pair
cdk5_target_validation	1H4L	CDK5	CDK5	1H4L	kinase_segment_pair	non_kinase_context|non_kinase_context	2722	contact counts by kinase segment pair
cdk5_target_validation	1H4L	CDK5	CDK5	1H4L	kinase_lobe_pair	activation_segment|activation_segment	199	contact counts by kinase lobe pair
cdk5_target_validation	1H4L	CDK5	CDK5	1H4L	kinase_lobe_pair	activation_segment|c_lobe	17	contact counts by kinase lobe pair
cdk5_target_validation	1H4L	CDK5	CDK5	1H4L	kinase_lobe_pair	activation_segment|hinge_region	5	contact counts by kinase lobe pair
cdk5_target_validation	1H4L	CDK5	CDK5	1H4L	kinase_lobe_pair	c_lobe|activation_segment	85	contact counts by kinase lobe pair
cdk5_target_validation	1H4L	CDK5	CDK5	1H4L	kinase_lobe_pair	c_lobe|c_lobe	288	contact counts by kinase lobe pair
cdk5_target_validation	1H4L	CDK5	CDK5	1H4L	kinase_lobe_pair	c_lobe|non_kinase_context	12	contact counts by kinase lobe pair
cdk5_target_validation	1H4L	CDK5	CDK5	1H4L	kinase_lobe_pair	hinge_region|c_lobe	15	contact counts by kinase lobe pair
cdk5_target_validation	1H4L	CDK5	CDK5	1H4L	kinase_lobe_pair	hinge_region|hinge_region	25	contact counts by kinase lobe pair
cdk5_target_validation	1H4L	CDK5	CDK5	1H4L	kinase_lobe_pair	hinge_region|non_kinase_context	28	contact counts by kinase lobe pair
cdk5_target_validation	1H4L	CDK5	CDK5	1H4L	kinase_lobe_pair	n_lobe|activation_segment	20	contact counts by kinase lobe pair
cdk5_target_validation	1H4L	CDK5	CDK5	1H4L	kinase_lobe_pair	n_lobe|c_lobe	95	contact counts by kinase lobe pair
cdk5_target_validation	1H4L	CDK5	CDK5	1H4L	kinase_lobe_pair	n_lobe|hinge_region	26	contact counts by kinase lobe pair
cdk5_target_validation	1H4L	CDK5	CDK5	1H4L	kinase_lobe_pair	n_lobe|n_lobe	539	contact counts by kinase lobe pair
cdk5_target_validation	1H4L	CDK5	CDK5	1H4L	kinase_lobe_pair	n_lobe|non_kinase_context	54	contact counts by kinase lobe pair
cdk5_target_validation	1H4L	CDK5	CDK5	1H4L	kinase_lobe_pair	non_kinase_context|non_kinase_context	2722	contact counts by kinase lobe pair
cdk5_target_validation	1UNG	CDK5	CDK5	1UNG	kinase_segment	activation_segment_core	524	contact-side counts by kinase segment
cdk5_target_validation	1UNG	CDK5	CDK5	1UNG	kinase_segment	alphaC_candidate	110	contact-side counts by kinase segment
cdk5_target_validation	1UNG	CDK5	CDK5	1UNG	kinase_segment	beta3_candidate	44	contact-side counts by kinase segment
cdk5_target_validation	1UNG	CDK5	CDK5	1UNG	kinase_segment	c_lobe_core	712	contact-side counts by kinase segment
cdk5_target_validation	1UNG	CDK5	CDK5	1UNG	kinase_segment	hinge	212	contact-side counts by kinase segment
cdk5_target_validation	1UNG	CDK5	CDK5	1UNG	kinase_segment	n_lobe_core	1160	contact-side counts by kinase segment
cdk5_target_validation	1UNG	CDK5	CDK5	1UNG	kinase_segment	non_kinase_context	5150	contact-side counts by kinase segment
cdk5_target_validation	1UNG	CDK5	CDK5	1UNG	kinase_lobe	activation_segment	524	contact-side counts by kinase lobe
cdk5_target_validation	1UNG	CDK5	CDK5	1UNG	kinase_lobe	c_lobe	712	contact-side counts by kinase lobe
cdk5_target_validation	1UNG	CDK5	CDK5	1UNG	kinase_lobe	hinge_region	212	contact-side counts by kinase lobe
cdk5_target_validation	1UNG	CDK5	CDK5	1UNG	kinase_lobe	n_lobe	1314	contact-side counts by kinase lobe
cdk5_target_validation	1UNG	CDK5	CDK5	1UNG	kinase_lobe	non_kinase_context	5150	contact-side counts by kinase lobe
cdk5_target_validation	1UNG	CDK5	CDK5	1UNG	kinase_motif_region	alphaC_region	110	contact-side counts by kinase motif region
cdk5_target_validation	1UNG	CDK5	CDK5	1UNG	kinase_motif_region	beta3_lys_region	44	contact-side counts by kinase motif region
cdk5_target_validation	1UNG	CDK5	CDK5	1UNG	kinase_motif_region	hinge_region	212	contact-side counts by kinase motif region
cdk5_target_validation	1UNG	CDK5	CDK5	1UNG	contact_context	inter-chain	135	contacts by general ontology/contact class
cdk5_target_validation	1UNG	CDK5	CDK5	1UNG	contact_context	long-range	694	contacts by general ontology/contact class
cdk5_target_validation	1UNG	CDK5	CDK5	1UNG	contact_context	medium-range	442	contacts by general ontology/contact class
cdk5_target_validation	1UNG	CDK5	CDK5	1UNG	contact_context	short-range	2685	contacts by general ontology/contact class
cdk5_target_validation	1UNG	CDK5	CDK5	1UNG	kinase_segment_pair	activation_segment_core|activation_segment_core	203	contact counts by kinase segment pair
cdk5_target_validation	1UNG	CDK5	CDK5	1UNG	kinase_segment_pair	activation_segment_core|c_lobe_core	12	contact counts by kinase segment pair
cdk5_target_validation	1UNG	CDK5	CDK5	1UNG	kinase_segment_pair	alphaC_candidate|alphaC_candidate	18	contact counts by kinase segment pair
cdk5_target_validation	1UNG	CDK5	CDK5	1UNG	kinase_segment_pair	alphaC_candidate|n_lobe_core	24	contact counts by kinase segment pair
cdk5_target_validation	1UNG	CDK5	CDK5	1UNG	kinase_segment_pair	beta3_candidate|alphaC_candidate	4	contact counts by kinase segment pair
cdk5_target_validation	1UNG	CDK5	CDK5	1UNG	kinase_segment_pair	beta3_candidate|beta3_candidate	9	contact counts by kinase segment pair
cdk5_target_validation	1UNG	CDK5	CDK5	1UNG	kinase_segment_pair	beta3_candidate|non_kinase_context	1	contact counts by kinase segment pair
cdk5_target_validation	1UNG	CDK5	CDK5	1UNG	kinase_segment_pair	c_lobe_core|activation_segment_core	91	contact counts by kinase segment pair
cdk5_target_validation	1UNG	CDK5	CDK5	1UNG	kinase_segment_pair	c_lobe_core|c_lobe_core	274	contact counts by kinase segment pair
cdk5_target_validation	1UNG	CDK5	CDK5	1UNG	kinase_segment_pair	hinge|c_lobe_core	12	contact counts by kinase segment pair
cdk5_target_validation	1UNG	CDK5	CDK5	1UNG	kinase_segment_pair	hinge|hinge	46	contact counts by kinase segment pair
cdk5_target_validation	1UNG	CDK5	CDK5	1UNG	kinase_segment_pair	hinge|non_kinase_context	27	contact counts by kinase segment pair
cdk5_target_validation	1UNG	CDK5	CDK5	1UNG	kinase_segment_pair	n_lobe_core|activation_segment_core	15	contact counts by kinase segment pair
cdk5_target_validation	1UNG	CDK5	CDK5	1UNG	kinase_segment_pair	n_lobe_core|alphaC_candidate	46	contact counts by kinase segment pair
cdk5_target_validation	1UNG	CDK5	CDK5	1UNG	kinase_segment_pair	n_lobe_core|beta3_candidate	21	contact counts by kinase segment pair
cdk5_target_validation	1UNG	CDK5	CDK5	1UNG	kinase_segment_pair	n_lobe_core|c_lobe_core	49	contact counts by kinase segment pair
cdk5_target_validation	1UNG	CDK5	CDK5	1UNG	kinase_segment_pair	n_lobe_core|hinge	81	contact counts by kinase segment pair
cdk5_target_validation	1UNG	CDK5	CDK5	1UNG	kinase_segment_pair	n_lobe_core|n_lobe_core	440	contact counts by kinase segment pair
cdk5_target_validation	1UNG	CDK5	CDK5	1UNG	kinase_segment_pair	n_lobe_core|non_kinase_context	44	contact counts by kinase segment pair
cdk5_target_validation	1UNG	CDK5	CDK5	1UNG	kinase_segment_pair	non_kinase_context|non_kinase_context	2539	contact counts by kinase segment pair
cdk5_target_validation	1UNG	CDK5	CDK5	1UNG	kinase_lobe_pair	activation_segment|activation_segment	203	contact counts by kinase lobe pair
cdk5_target_validation	1UNG	CDK5	CDK5	1UNG	kinase_lobe_pair	activation_segment|c_lobe	12	contact counts by kinase lobe pair
cdk5_target_validation	1UNG	CDK5	CDK5	1UNG	kinase_lobe_pair	c_lobe|activation_segment	91	contact counts by kinase lobe pair
cdk5_target_validation	1UNG	CDK5	CDK5	1UNG	kinase_lobe_pair	c_lobe|c_lobe	274	contact counts by kinase lobe pair
cdk5_target_validation	1UNG	CDK5	CDK5	1UNG	kinase_lobe_pair	hinge_region|c_lobe	12	contact counts by kinase lobe pair
cdk5_target_validation	1UNG	CDK5	CDK5	1UNG	kinase_lobe_pair	hinge_region|hinge_region	46	contact counts by kinase lobe pair
cdk5_target_validation	1UNG	CDK5	CDK5	1UNG	kinase_lobe_pair	hinge_region|non_kinase_context	27	contact counts by kinase lobe pair
cdk5_target_validation	1UNG	CDK5	CDK5	1UNG	kinase_lobe_pair	n_lobe|activation_segment	15	contact counts by kinase lobe pair
cdk5_target_validation	1UNG	CDK5	CDK5	1UNG	kinase_lobe_pair	n_lobe|c_lobe	49	contact counts by kinase lobe pair
cdk5_target_validation	1UNG	CDK5	CDK5	1UNG	kinase_lobe_pair	n_lobe|hinge_region	81	contact counts by kinase lobe pair
cdk5_target_validation	1UNG	CDK5	CDK5	1UNG	kinase_lobe_pair	n_lobe|n_lobe	562	contact counts by kinase lobe pair
cdk5_target_validation	1UNG	CDK5	CDK5	1UNG	kinase_lobe_pair	n_lobe|non_kinase_context	45	contact counts by kinase lobe pair
cdk5_target_validation	1UNG	CDK5	CDK5	1UNG	kinase_lobe_pair	non_kinase_context|non_kinase_context	2539	contact counts by kinase lobe pair
cdk5_target_validation	1UNH	CDK5	CDK5	1UNH	kinase_segment	activation_segment_core	493	contact-side counts by kinase segment
cdk5_target_validation	1UNH	CDK5	CDK5	1UNH	kinase_segment	alphaC_candidate	108	contact-side counts by kinase segment
cdk5_target_validation	1UNH	CDK5	CDK5	1UNH	kinase_segment	beta3_candidate	43	contact-side counts by kinase segment
cdk5_target_validation	1UNH	CDK5	CDK5	1UNH	kinase_segment	c_lobe_core	707	contact-side counts by kinase segment
cdk5_target_validation	1UNH	CDK5	CDK5	1UNH	kinase_segment	hinge	211	contact-side counts by kinase segment
cdk5_target_validation	1UNH	CDK5	CDK5	1UNH	kinase_segment	n_lobe_core	1087	contact-side counts by kinase segment
cdk5_target_validation	1UNH	CDK5	CDK5	1UNH	kinase_segment	non_kinase_context	5387	contact-side counts by kinase segment
cdk5_target_validation	1UNH	CDK5	CDK5	1UNH	kinase_lobe	activation_segment	493	contact-side counts by kinase lobe
cdk5_target_validation	1UNH	CDK5	CDK5	1UNH	kinase_lobe	c_lobe	707	contact-side counts by kinase lobe
cdk5_target_validation	1UNH	CDK5	CDK5	1UNH	kinase_lobe	hinge_region	211	contact-side counts by kinase lobe
cdk5_target_validation	1UNH	CDK5	CDK5	1UNH	kinase_lobe	n_lobe	1238	contact-side counts by kinase lobe
cdk5_target_validation	1UNH	CDK5	CDK5	1UNH	kinase_lobe	non_kinase_context	5387	contact-side counts by kinase lobe
cdk5_target_validation	1UNH	CDK5	CDK5	1UNH	kinase_motif_region	alphaC_region	108	contact-side counts by kinase motif region
cdk5_target_validation	1UNH	CDK5	CDK5	1UNH	kinase_motif_region	beta3_lys_region	43	contact-side counts by kinase motif region
cdk5_target_validation	1UNH	CDK5	CDK5	1UNH	kinase_motif_region	hinge_region	211	contact-side counts by kinase motif region
cdk5_target_validation	1UNH	CDK5	CDK5	1UNH	contact_context	inter-chain	145	contacts by general ontology/contact class
cdk5_target_validation	1UNH	CDK5	CDK5	1UNH	contact_context	long-range	732	contacts by general ontology/contact class
cdk5_target_validation	1UNH	CDK5	CDK5	1UNH	contact_context	medium-range	472	contacts by general ontology/contact class
cdk5_target_validation	1UNH	CDK5	CDK5	1UNH	contact_context	short-range	2669	contacts by general ontology/contact class
cdk5_target_validation	1UNH	CDK5	CDK5	1UNH	kinase_segment_pair	activation_segment_core|activation_segment_core	191	contact counts by kinase segment pair
cdk5_target_validation	1UNH	CDK5	CDK5	1UNH	kinase_segment_pair	activation_segment_core|c_lobe_core	17	contact counts by kinase segment pair
cdk5_target_validation	1UNH	CDK5	CDK5	1UNH	kinase_segment_pair	alphaC_candidate|alphaC_candidate	18	contact counts by kinase segment pair
cdk5_target_validation	1UNH	CDK5	CDK5	1UNH	kinase_segment_pair	alphaC_candidate|n_lobe_core	24	contact counts by kinase segment pair
cdk5_target_validation	1UNH	CDK5	CDK5	1UNH	kinase_segment_pair	beta3_candidate|alphaC_candidate	3	contact counts by kinase segment pair
cdk5_target_validation	1UNH	CDK5	CDK5	1UNH	kinase_segment_pair	beta3_candidate|beta3_candidate	9	contact counts by kinase segment pair
cdk5_target_validation	1UNH	CDK5	CDK5	1UNH	kinase_segment_pair	beta3_candidate|non_kinase_context	1	contact counts by kinase segment pair
cdk5_target_validation	1UNH	CDK5	CDK5	1UNH	kinase_segment_pair	c_lobe_core|activation_segment_core	85	contact counts by kinase segment pair
cdk5_target_validation	1UNH	CDK5	CDK5	1UNH	kinase_segment_pair	c_lobe_core|c_lobe_core	262	contact counts by kinase segment pair
cdk5_target_validation	1UNH	CDK5	CDK5	1UNH	kinase_segment_pair	c_lobe_core|non_kinase_context	12	contact counts by kinase segment pair
cdk5_target_validation	1UNH	CDK5	CDK5	1UNH	kinase_segment_pair	hinge|c_lobe_core	18	contact counts by kinase segment pair
cdk5_target_validation	1UNH	CDK5	CDK5	1UNH	kinase_segment_pair	hinge|hinge	44	contact counts by kinase segment pair
cdk5_target_validation	1UNH	CDK5	CDK5	1UNH	kinase_segment_pair	hinge|non_kinase_context	25	contact counts by kinase segment pair
cdk5_target_validation	1UNH	CDK5	CDK5	1UNH	kinase_segment_pair	n_lobe_core|activation_segment_core	9	contact counts by kinase segment pair
cdk5_target_validation	1UNH	CDK5	CDK5	1UNH	kinase_segment_pair	n_lobe_core|alphaC_candidate	45	contact counts by kinase segment pair
cdk5_target_validation	1UNH	CDK5	CDK5	1UNH	kinase_segment_pair	n_lobe_core|beta3_candidate	21	contact counts by kinase segment pair
cdk5_target_validation	1UNH	CDK5	CDK5	1UNH	kinase_segment_pair	n_lobe_core|c_lobe_core	51	contact counts by kinase segment pair
cdk5_target_validation	1UNH	CDK5	CDK5	1UNH	kinase_segment_pair	n_lobe_core|hinge	80	contact counts by kinase segment pair
cdk5_target_validation	1UNH	CDK5	CDK5	1UNH	kinase_segment_pair	n_lobe_core|n_lobe_core	406	contact counts by kinase segment pair
cdk5_target_validation	1UNH	CDK5	CDK5	1UNH	kinase_segment_pair	n_lobe_core|non_kinase_context	45	contact counts by kinase segment pair
cdk5_target_validation	1UNH	CDK5	CDK5	1UNH	kinase_segment_pair	non_kinase_context|non_kinase_context	2652	contact counts by kinase segment pair
cdk5_target_validation	1UNH	CDK5	CDK5	1UNH	kinase_lobe_pair	activation_segment|activation_segment	191	contact counts by kinase lobe pair
cdk5_target_validation	1UNH	CDK5	CDK5	1UNH	kinase_lobe_pair	activation_segment|c_lobe	17	contact counts by kinase lobe pair
cdk5_target_validation	1UNH	CDK5	CDK5	1UNH	kinase_lobe_pair	c_lobe|activation_segment	85	contact counts by kinase lobe pair
cdk5_target_validation	1UNH	CDK5	CDK5	1UNH	kinase_lobe_pair	c_lobe|c_lobe	262	contact counts by kinase lobe pair
cdk5_target_validation	1UNH	CDK5	CDK5	1UNH	kinase_lobe_pair	c_lobe|non_kinase_context	12	contact counts by kinase lobe pair
cdk5_target_validation	1UNH	CDK5	CDK5	1UNH	kinase_lobe_pair	hinge_region|c_lobe	18	contact counts by kinase lobe pair
cdk5_target_validation	1UNH	CDK5	CDK5	1UNH	kinase_lobe_pair	hinge_region|hinge_region	44	contact counts by kinase lobe pair
cdk5_target_validation	1UNH	CDK5	CDK5	1UNH	kinase_lobe_pair	hinge_region|non_kinase_context	25	contact counts by kinase lobe pair
cdk5_target_validation	1UNH	CDK5	CDK5	1UNH	kinase_lobe_pair	n_lobe|activation_segment	9	contact counts by kinase lobe pair
cdk5_target_validation	1UNH	CDK5	CDK5	1UNH	kinase_lobe_pair	n_lobe|c_lobe	51	contact counts by kinase lobe pair
cdk5_target_validation	1UNH	CDK5	CDK5	1UNH	kinase_lobe_pair	n_lobe|hinge_region	80	contact counts by kinase lobe pair
cdk5_target_validation	1UNH	CDK5	CDK5	1UNH	kinase_lobe_pair	n_lobe|n_lobe	526	contact counts by kinase lobe pair
cdk5_target_validation	1UNH	CDK5	CDK5	1UNH	kinase_lobe_pair	n_lobe|non_kinase_context	46	contact counts by kinase lobe pair
cdk5_target_validation	1UNH	CDK5	CDK5	1UNH	kinase_lobe_pair	non_kinase_context|non_kinase_context	2652	contact counts by kinase lobe pair
cdk5_target_validation	1UNL	CDK5	CDK5	1UNL	kinase_segment	activation_segment_core	531	contact-side counts by kinase segment
cdk5_target_validation	1UNL	CDK5	CDK5	1UNL	kinase_segment	alphaC_candidate	105	contact-side counts by kinase segment
cdk5_target_validation	1UNL	CDK5	CDK5	1UNL	kinase_segment	beta3_candidate	65	contact-side counts by kinase segment
cdk5_target_validation	1UNL	CDK5	CDK5	1UNL	kinase_segment	c_lobe_core	727	contact-side counts by kinase segment
cdk5_target_validation	1UNL	CDK5	CDK5	1UNL	kinase_segment	hinge	212	contact-side counts by kinase segment
cdk5_target_validation	1UNL	CDK5	CDK5	1UNL	kinase_segment	n_lobe_core	1129	contact-side counts by kinase segment
cdk5_target_validation	1UNL	CDK5	CDK5	1UNL	kinase_segment	non_kinase_context	5573	contact-side counts by kinase segment
cdk5_target_validation	1UNL	CDK5	CDK5	1UNL	kinase_segment	p_loop_candidate	52	contact-side counts by kinase segment
cdk5_target_validation	1UNL	CDK5	CDK5	1UNL	kinase_lobe	activation_segment	531	contact-side counts by kinase lobe
cdk5_target_validation	1UNL	CDK5	CDK5	1UNL	kinase_lobe	c_lobe	727	contact-side counts by kinase lobe
cdk5_target_validation	1UNL	CDK5	CDK5	1UNL	kinase_lobe	hinge_region	212	contact-side counts by kinase lobe
cdk5_target_validation	1UNL	CDK5	CDK5	1UNL	kinase_lobe	n_lobe	1351	contact-side counts by kinase lobe
cdk5_target_validation	1UNL	CDK5	CDK5	1UNL	kinase_lobe	non_kinase_context	5573	contact-side counts by kinase lobe
cdk5_target_validation	1UNL	CDK5	CDK5	1UNL	kinase_motif_region	alphaC_region	105	contact-side counts by kinase motif region
cdk5_target_validation	1UNL	CDK5	CDK5	1UNL	kinase_motif_region	beta3_lys_region	65	contact-side counts by kinase motif region
cdk5_target_validation	1UNL	CDK5	CDK5	1UNL	kinase_motif_region	gly_rich_loop	52	contact-side counts by kinase motif region
cdk5_target_validation	1UNL	CDK5	CDK5	1UNL	kinase_motif_region	hinge_region	212	contact-side counts by kinase motif region
cdk5_target_validation	1UNL	CDK5	CDK5	1UNL	contact_context	inter-chain	141	contacts by general ontology/contact class
cdk5_target_validation	1UNL	CDK5	CDK5	1UNL	contact_context	long-range	746	contacts by general ontology/contact class
cdk5_target_validation	1UNL	CDK5	CDK5	1UNL	contact_context	medium-range	493	contacts by general ontology/contact class
cdk5_target_validation	1UNL	CDK5	CDK5	1UNL	contact_context	short-range	2817	contacts by general ontology/contact class
cdk5_target_validation	1UNL	CDK5	CDK5	1UNL	kinase_segment_pair	activation_segment_core|activation_segment_core	210	contact counts by kinase segment pair
cdk5_target_validation	1UNL	CDK5	CDK5	1UNL	kinase_segment_pair	activation_segment_core|c_lobe_core	12	contact counts by kinase segment pair
cdk5_target_validation	1UNL	CDK5	CDK5	1UNL	kinase_segment_pair	alphaC_candidate|alphaC_candidate	26	contact counts by kinase segment pair
cdk5_target_validation	1UNL	CDK5	CDK5	1UNL	kinase_segment_pair	alphaC_candidate|n_lobe_core	22	contact counts by kinase segment pair
cdk5_target_validation	1UNL	CDK5	CDK5	1UNL	kinase_segment_pair	beta3_candidate|alphaC_candidate	21	contact counts by kinase segment pair
cdk5_target_validation	1UNL	CDK5	CDK5	1UNL	kinase_segment_pair	beta3_candidate|beta3_candidate	7	contact counts by kinase segment pair
cdk5_target_validation	1UNL	CDK5	CDK5	1UNL	kinase_segment_pair	beta3_candidate|n_lobe_core	2	contact counts by kinase segment pair
cdk5_target_validation	1UNL	CDK5	CDK5	1UNL	kinase_segment_pair	c_lobe_core|activation_segment_core	84	contact counts by kinase segment pair
cdk5_target_validation	1UNL	CDK5	CDK5	1UNL	kinase_segment_pair	c_lobe_core|c_lobe_core	285	contact counts by kinase segment pair
cdk5_target_validation	1UNL	CDK5	CDK5	1UNL	kinase_segment_pair	c_lobe_core|non_kinase_context	3	contact counts by kinase segment pair
cdk5_target_validation	1UNL	CDK5	CDK5	1UNL	kinase_segment_pair	hinge|c_lobe_core	7	contact counts by kinase segment pair
cdk5_target_validation	1UNL	CDK5	CDK5	1UNL	kinase_segment_pair	hinge|hinge	49	contact counts by kinase segment pair
cdk5_target_validation	1UNL	CDK5	CDK5	1UNL	kinase_segment_pair	hinge|non_kinase_context	24	contact counts by kinase segment pair
cdk5_target_validation	1UNL	CDK5	CDK5	1UNL	kinase_segment_pair	n_lobe_core|activation_segment_core	15	contact counts by kinase segment pair
cdk5_target_validation	1UNL	CDK5	CDK5	1UNL	kinase_segment_pair	n_lobe_core|alphaC_candidate	8	contact counts by kinase segment pair
cdk5_target_validation	1UNL	CDK5	CDK5	1UNL	kinase_segment_pair	n_lobe_core|beta3_candidate	23	contact counts by kinase segment pair
cdk5_target_validation	1UNL	CDK5	CDK5	1UNL	kinase_segment_pair	n_lobe_core|c_lobe_core	51	contact counts by kinase segment pair
cdk5_target_validation	1UNL	CDK5	CDK5	1UNL	kinase_segment_pair	n_lobe_core|hinge	79	contact counts by kinase segment pair
cdk5_target_validation	1UNL	CDK5	CDK5	1UNL	kinase_segment_pair	n_lobe_core|n_lobe_core	435	contact counts by kinase segment pair
cdk5_target_validation	1UNL	CDK5	CDK5	1UNL	kinase_segment_pair	n_lobe_core|non_kinase_context	42	contact counts by kinase segment pair
cdk5_target_validation	1UNL	CDK5	CDK5	1UNL	kinase_segment_pair	n_lobe_core|p_loop_candidate	3	contact counts by kinase segment pair
cdk5_target_validation	1UNL	CDK5	CDK5	1UNL	kinase_segment_pair	non_kinase_context|non_kinase_context	2752	contact counts by kinase segment pair
cdk5_target_validation	1UNL	CDK5	CDK5	1UNL	kinase_segment_pair	p_loop_candidate|alphaC_candidate	2	contact counts by kinase segment pair
cdk5_target_validation	1UNL	CDK5	CDK5	1UNL	kinase_segment_pair	p_loop_candidate|beta3_candidate	5	contact counts by kinase segment pair
cdk5_target_validation	1UNL	CDK5	CDK5	1UNL	kinase_segment_pair	p_loop_candidate|hinge	4	contact counts by kinase segment pair
cdk5_target_validation	1UNL	CDK5	CDK5	1UNL	kinase_segment_pair	p_loop_candidate|n_lobe_core	14	contact counts by kinase segment pair
cdk5_target_validation	1UNL	CDK5	CDK5	1UNL	kinase_segment_pair	p_loop_candidate|p_loop_candidate	12	contact counts by kinase segment pair
cdk5_target_validation	1UNL	CDK5	CDK5	1UNL	kinase_lobe_pair	activation_segment|activation_segment	210	contact counts by kinase lobe pair
cdk5_target_validation	1UNL	CDK5	CDK5	1UNL	kinase_lobe_pair	activation_segment|c_lobe	12	contact counts by kinase lobe pair
cdk5_target_validation	1UNL	CDK5	CDK5	1UNL	kinase_lobe_pair	c_lobe|activation_segment	84	contact counts by kinase lobe pair
cdk5_target_validation	1UNL	CDK5	CDK5	1UNL	kinase_lobe_pair	c_lobe|c_lobe	285	contact counts by kinase lobe pair
cdk5_target_validation	1UNL	CDK5	CDK5	1UNL	kinase_lobe_pair	c_lobe|non_kinase_context	3	contact counts by kinase lobe pair
cdk5_target_validation	1UNL	CDK5	CDK5	1UNL	kinase_lobe_pair	hinge_region|c_lobe	7	contact counts by kinase lobe pair
cdk5_target_validation	1UNL	CDK5	CDK5	1UNL	kinase_lobe_pair	hinge_region|hinge_region	49	contact counts by kinase lobe pair
cdk5_target_validation	1UNL	CDK5	CDK5	1UNL	kinase_lobe_pair	hinge_region|non_kinase_context	24	contact counts by kinase lobe pair
cdk5_target_validation	1UNL	CDK5	CDK5	1UNL	kinase_lobe_pair	n_lobe|activation_segment	15	contact counts by kinase lobe pair
cdk5_target_validation	1UNL	CDK5	CDK5	1UNL	kinase_lobe_pair	n_lobe|c_lobe	51	contact counts by kinase lobe pair
cdk5_target_validation	1UNL	CDK5	CDK5	1UNL	kinase_lobe_pair	n_lobe|hinge_region	83	contact counts by kinase lobe pair
cdk5_target_validation	1UNL	CDK5	CDK5	1UNL	kinase_lobe_pair	n_lobe|n_lobe	580	contact counts by kinase lobe pair
cdk5_target_validation	1UNL	CDK5	CDK5	1UNL	kinase_lobe_pair	n_lobe|non_kinase_context	42	contact counts by kinase lobe pair
cdk5_target_validation	1UNL	CDK5	CDK5	1UNL	kinase_lobe_pair	non_kinase_context|non_kinase_context	2752	contact counts by kinase lobe pair
cdk5_target_validation	3O0G	CDK5	CDK5	3O0G	kinase_segment	activation_segment_core	533	contact-side counts by kinase segment
cdk5_target_validation	3O0G	CDK5	CDK5	3O0G	kinase_segment	alphaC_candidate	105	contact-side counts by kinase segment
cdk5_target_validation	3O0G	CDK5	CDK5	3O0G	kinase_segment	beta3_candidate	66	contact-side counts by kinase segment
cdk5_target_validation	3O0G	CDK5	CDK5	3O0G	kinase_segment	c_lobe_core	729	contact-side counts by kinase segment
cdk5_target_validation	3O0G	CDK5	CDK5	3O0G	kinase_segment	hinge	236	contact-side counts by kinase segment
cdk5_target_validation	3O0G	CDK5	CDK5	3O0G	kinase_segment	n_lobe_core	1103	contact-side counts by kinase segment
cdk5_target_validation	3O0G	CDK5	CDK5	3O0G	kinase_segment	non_kinase_context	5315	contact-side counts by kinase segment
cdk5_target_validation	3O0G	CDK5	CDK5	3O0G	kinase_segment	p_loop_candidate	49	contact-side counts by kinase segment
cdk5_target_validation	3O0G	CDK5	CDK5	3O0G	kinase_lobe	activation_segment	533	contact-side counts by kinase lobe
cdk5_target_validation	3O0G	CDK5	CDK5	3O0G	kinase_lobe	c_lobe	729	contact-side counts by kinase lobe
cdk5_target_validation	3O0G	CDK5	CDK5	3O0G	kinase_lobe	hinge_region	236	contact-side counts by kinase lobe
cdk5_target_validation	3O0G	CDK5	CDK5	3O0G	kinase_lobe	n_lobe	1323	contact-side counts by kinase lobe
cdk5_target_validation	3O0G	CDK5	CDK5	3O0G	kinase_lobe	non_kinase_context	5315	contact-side counts by kinase lobe
cdk5_target_validation	3O0G	CDK5	CDK5	3O0G	kinase_motif_region	alphaC_region	105	contact-side counts by kinase motif region
cdk5_target_validation	3O0G	CDK5	CDK5	3O0G	kinase_motif_region	beta3_lys_region	66	contact-side counts by kinase motif region
cdk5_target_validation	3O0G	CDK5	CDK5	3O0G	kinase_motif_region	gly_rich_loop	49	contact-side counts by kinase motif region
cdk5_target_validation	3O0G	CDK5	CDK5	3O0G	kinase_motif_region	hinge_region	236	contact-side counts by kinase motif region
cdk5_target_validation	3O0G	CDK5	CDK5	3O0G	contact_context	inter-chain	136	contacts by general ontology/contact class
cdk5_target_validation	3O0G	CDK5	CDK5	3O0G	contact_context	long-range	747	contacts by general ontology/contact class
cdk5_target_validation	3O0G	CDK5	CDK5	3O0G	contact_context	medium-range	466	contacts by general ontology/contact class
cdk5_target_validation	3O0G	CDK5	CDK5	3O0G	contact_context	short-range	2719	contacts by general ontology/contact class
cdk5_target_validation	3O0G	CDK5	CDK5	3O0G	kinase_segment_pair	activation_segment_core|activation_segment_core	213	contact counts by kinase segment pair
cdk5_target_validation	3O0G	CDK5	CDK5	3O0G	kinase_segment_pair	activation_segment_core|c_lobe_core	14	contact counts by kinase segment pair
cdk5_target_validation	3O0G	CDK5	CDK5	3O0G	kinase_segment_pair	alphaC_candidate|alphaC_candidate	26	contact counts by kinase segment pair
cdk5_target_validation	3O0G	CDK5	CDK5	3O0G	kinase_segment_pair	alphaC_candidate|n_lobe_core	22	contact counts by kinase segment pair
cdk5_target_validation	3O0G	CDK5	CDK5	3O0G	kinase_segment_pair	beta3_candidate|alphaC_candidate	21	contact counts by kinase segment pair
cdk5_target_validation	3O0G	CDK5	CDK5	3O0G	kinase_segment_pair	beta3_candidate|beta3_candidate	7	contact counts by kinase segment pair
cdk5_target_validation	3O0G	CDK5	CDK5	3O0G	kinase_segment_pair	beta3_candidate|n_lobe_core	3	contact counts by kinase segment pair
cdk5_target_validation	3O0G	CDK5	CDK5	3O0G	kinase_segment_pair	c_lobe_core|activation_segment_core	80	contact counts by kinase segment pair
cdk5_target_validation	3O0G	CDK5	CDK5	3O0G	kinase_segment_pair	c_lobe_core|c_lobe_core	286	contact counts by kinase segment pair
cdk5_target_validation	3O0G	CDK5	CDK5	3O0G	kinase_segment_pair	c_lobe_core|non_kinase_context	3	contact counts by kinase segment pair
cdk5_target_validation	3O0G	CDK5	CDK5	3O0G	kinase_segment_pair	hinge|c_lobe_core	5	contact counts by kinase segment pair
cdk5_target_validation	3O0G	CDK5	CDK5	3O0G	kinase_segment_pair	hinge|hinge	59	contact counts by kinase segment pair
cdk5_target_validation	3O0G	CDK5	CDK5	3O0G	kinase_segment_pair	hinge|non_kinase_context	24	contact counts by kinase segment pair
cdk5_target_validation	3O0G	CDK5	CDK5	3O0G	kinase_segment_pair	n_lobe_core|activation_segment_core	13	contact counts by kinase segment pair
cdk5_target_validation	3O0G	CDK5	CDK5	3O0G	kinase_segment_pair	n_lobe_core|alphaC_candidate	8	contact counts by kinase segment pair
cdk5_target_validation	3O0G	CDK5	CDK5	3O0G	kinase_segment_pair	n_lobe_core|beta3_candidate	23	contact counts by kinase segment pair
cdk5_target_validation	3O0G	CDK5	CDK5	3O0G	kinase_segment_pair	n_lobe_core|c_lobe_core	55	contact counts by kinase segment pair
cdk5_target_validation	3O0G	CDK5	CDK5	3O0G	kinase_segment_pair	n_lobe_core|hinge	86	contact counts by kinase segment pair
cdk5_target_validation	3O0G	CDK5	CDK5	3O0G	kinase_segment_pair	n_lobe_core|n_lobe_core	416	contact counts by kinase segment pair
cdk5_target_validation	3O0G	CDK5	CDK5	3O0G	kinase_segment_pair	n_lobe_core|non_kinase_context	44	contact counts by kinase segment pair
cdk5_target_validation	3O0G	CDK5	CDK5	3O0G	kinase_segment_pair	n_lobe_core|p_loop_candidate	3	contact counts by kinase segment pair
cdk5_target_validation	3O0G	CDK5	CDK5	3O0G	kinase_segment_pair	non_kinase_context|non_kinase_context	2622	contact counts by kinase segment pair
cdk5_target_validation	3O0G	CDK5	CDK5	3O0G	kinase_segment_pair	p_loop_candidate|alphaC_candidate	2	contact counts by kinase segment pair
cdk5_target_validation	3O0G	CDK5	CDK5	3O0G	kinase_segment_pair	p_loop_candidate|beta3_candidate	5	contact counts by kinase segment pair
cdk5_target_validation	3O0G	CDK5	CDK5	3O0G	kinase_segment_pair	p_loop_candidate|hinge	3	contact counts by kinase segment pair
cdk5_target_validation	3O0G	CDK5	CDK5	3O0G	kinase_segment_pair	p_loop_candidate|n_lobe_core	14	contact counts by kinase segment pair
cdk5_target_validation	3O0G	CDK5	CDK5	3O0G	kinase_segment_pair	p_loop_candidate|p_loop_candidate	11	contact counts by kinase segment pair
cdk5_target_validation	3O0G	CDK5	CDK5	3O0G	kinase_lobe_pair	activation_segment|activation_segment	213	contact counts by kinase lobe pair
cdk5_target_validation	3O0G	CDK5	CDK5	3O0G	kinase_lobe_pair	activation_segment|c_lobe	14	contact counts by kinase lobe pair
cdk5_target_validation	3O0G	CDK5	CDK5	3O0G	kinase_lobe_pair	c_lobe|activation_segment	80	contact counts by kinase lobe pair
cdk5_target_validation	3O0G	CDK5	CDK5	3O0G	kinase_lobe_pair	c_lobe|c_lobe	286	contact counts by kinase lobe pair
cdk5_target_validation	3O0G	CDK5	CDK5	3O0G	kinase_lobe_pair	c_lobe|non_kinase_context	3	contact counts by kinase lobe pair
cdk5_target_validation	3O0G	CDK5	CDK5	3O0G	kinase_lobe_pair	hinge_region|c_lobe	5	contact counts by kinase lobe pair
cdk5_target_validation	3O0G	CDK5	CDK5	3O0G	kinase_lobe_pair	hinge_region|hinge_region	59	contact counts by kinase lobe pair
cdk5_target_validation	3O0G	CDK5	CDK5	3O0G	kinase_lobe_pair	hinge_region|non_kinase_context	24	contact counts by kinase lobe pair
cdk5_target_validation	3O0G	CDK5	CDK5	3O0G	kinase_lobe_pair	n_lobe|activation_segment	13	contact counts by kinase lobe pair
cdk5_target_validation	3O0G	CDK5	CDK5	3O0G	kinase_lobe_pair	n_lobe|c_lobe	55	contact counts by kinase lobe pair
cdk5_target_validation	3O0G	CDK5	CDK5	3O0G	kinase_lobe_pair	n_lobe|hinge_region	89	contact counts by kinase lobe pair
cdk5_target_validation	3O0G	CDK5	CDK5	3O0G	kinase_lobe_pair	n_lobe|n_lobe	561	contact counts by kinase lobe pair
cdk5_target_validation	3O0G	CDK5	CDK5	3O0G	kinase_lobe_pair	n_lobe|non_kinase_context	44	contact counts by kinase lobe pair
cdk5_target_validation	3O0G	CDK5	CDK5	3O0G	kinase_lobe_pair	non_kinase_context|non_kinase_context	2622	contact counts by kinase lobe pair
cdk5_target_validation	4AU8	CDK5	CDK5	4AU8	kinase_segment	activation_segment_core	494	contact-side counts by kinase segment
cdk5_target_validation	4AU8	CDK5	CDK5	4AU8	kinase_segment	alphaC_candidate	104	contact-side counts by kinase segment
cdk5_target_validation	4AU8	CDK5	CDK5	4AU8	kinase_segment	beta3_candidate	65	contact-side counts by kinase segment
cdk5_target_validation	4AU8	CDK5	CDK5	4AU8	kinase_segment	c_lobe_core	700	contact-side counts by kinase segment
cdk5_target_validation	4AU8	CDK5	CDK5	4AU8	kinase_segment	catalytic_loop_candidate	75	contact-side counts by kinase segment
cdk5_target_validation	4AU8	CDK5	CDK5	4AU8	kinase_segment	dfg_candidate	34	contact-side counts by kinase segment
cdk5_target_validation	4AU8	CDK5	CDK5	4AU8	kinase_segment	hinge	112	contact-side counts by kinase segment
cdk5_target_validation	4AU8	CDK5	CDK5	4AU8	kinase_segment	n_lobe_core	991	contact-side counts by kinase segment
cdk5_target_validation	4AU8	CDK5	CDK5	4AU8	kinase_segment	non_kinase_context	2644	contact-side counts by kinase segment
cdk5_target_validation	4AU8	CDK5	CDK5	4AU8	kinase_segment	p_loop_candidate	51	contact-side counts by kinase segment
cdk5_target_validation	4AU8	CDK5	CDK5	4AU8	kinase_lobe	activation_segment	528	contact-side counts by kinase lobe
cdk5_target_validation	4AU8	CDK5	CDK5	4AU8	kinase_lobe	c_lobe	775	contact-side counts by kinase lobe
cdk5_target_validation	4AU8	CDK5	CDK5	4AU8	kinase_lobe	hinge_region	112	contact-side counts by kinase lobe
cdk5_target_validation	4AU8	CDK5	CDK5	4AU8	kinase_lobe	n_lobe	1211	contact-side counts by kinase lobe
cdk5_target_validation	4AU8	CDK5	CDK5	4AU8	kinase_lobe	non_kinase_context	2644	contact-side counts by kinase lobe
cdk5_target_validation	4AU8	CDK5	CDK5	4AU8	kinase_motif_region	alphaC_region	104	contact-side counts by kinase motif region
cdk5_target_validation	4AU8	CDK5	CDK5	4AU8	kinase_motif_region	beta3_lys_region	65	contact-side counts by kinase motif region
cdk5_target_validation	4AU8	CDK5	CDK5	4AU8	kinase_motif_region	catalytic_loop	75	contact-side counts by kinase motif region
cdk5_target_validation	4AU8	CDK5	CDK5	4AU8	kinase_motif_region	dfg_region	34	contact-side counts by kinase motif region
cdk5_target_validation	4AU8	CDK5	CDK5	4AU8	kinase_motif_region	gly_rich_loop	51	contact-side counts by kinase motif region
cdk5_target_validation	4AU8	CDK5	CDK5	4AU8	kinase_motif_region	hinge_region	112	contact-side counts by kinase motif region
cdk5_target_validation	4AU8	CDK5	CDK5	4AU8	contact_context	inter-chain	20	contacts by general ontology/contact class
cdk5_target_validation	4AU8	CDK5	CDK5	4AU8	contact_context	long-range	596	contacts by general ontology/contact class
cdk5_target_validation	4AU8	CDK5	CDK5	4AU8	contact_context	medium-range	353	contacts by general ontology/contact class
cdk5_target_validation	4AU8	CDK5	CDK5	4AU8	contact_context	short-range	1666	contacts by general ontology/contact class
cdk5_target_validation	4AU8	CDK5	CDK5	4AU8	kinase_segment_pair	activation_segment_core|activation_segment_core	191	contact counts by kinase segment pair
cdk5_target_validation	4AU8	CDK5	CDK5	4AU8	kinase_segment_pair	activation_segment_core|c_lobe_core	14	contact counts by kinase segment pair
cdk5_target_validation	4AU8	CDK5	CDK5	4AU8	kinase_segment_pair	alphaC_candidate|alphaC_candidate	26	contact counts by kinase segment pair
cdk5_target_validation	4AU8	CDK5	CDK5	4AU8	kinase_segment_pair	alphaC_candidate|n_lobe_core	22	contact counts by kinase segment pair
cdk5_target_validation	4AU8	CDK5	CDK5	4AU8	kinase_segment_pair	beta3_candidate|alphaC_candidate	21	contact counts by kinase segment pair
cdk5_target_validation	4AU8	CDK5	CDK5	4AU8	kinase_segment_pair	beta3_candidate|beta3_candidate	7	contact counts by kinase segment pair
cdk5_target_validation	4AU8	CDK5	CDK5	4AU8	kinase_segment_pair	beta3_candidate|n_lobe_core	2	contact counts by kinase segment pair
cdk5_target_validation	4AU8	CDK5	CDK5	4AU8	kinase_segment_pair	c_lobe_core|activation_segment_core	87	contact counts by kinase segment pair
cdk5_target_validation	4AU8	CDK5	CDK5	4AU8	kinase_segment_pair	c_lobe_core|c_lobe_core	268	contact counts by kinase segment pair
cdk5_target_validation	4AU8	CDK5	CDK5	4AU8	kinase_segment_pair	catalytic_loop_candidate|catalytic_loop_candidate	14	contact counts by kinase segment pair
cdk5_target_validation	4AU8	CDK5	CDK5	4AU8	kinase_segment_pair	catalytic_loop_candidate|dfg_candidate	3	contact counts by kinase segment pair
cdk5_target_validation	4AU8	CDK5	CDK5	4AU8	kinase_segment_pair	dfg_candidate|dfg_candidate	3	contact counts by kinase segment pair
cdk5_target_validation	4AU8	CDK5	CDK5	4AU8	kinase_segment_pair	dfg_candidate|hinge	5	contact counts by kinase segment pair
cdk5_target_validation	4AU8	CDK5	CDK5	4AU8	kinase_segment_pair	hinge|c_lobe_core	8	contact counts by kinase segment pair
cdk5_target_validation	4AU8	CDK5	CDK5	4AU8	kinase_segment_pair	hinge|hinge	30	contact counts by kinase segment pair
cdk5_target_validation	4AU8	CDK5	CDK5	4AU8	kinase_segment_pair	hinge|non_kinase_context	12	contact counts by kinase segment pair
cdk5_target_validation	4AU8	CDK5	CDK5	4AU8	kinase_segment_pair	n_lobe_core|activation_segment_core	11	contact counts by kinase segment pair
cdk5_target_validation	4AU8	CDK5	CDK5	4AU8	kinase_segment_pair	n_lobe_core|alphaC_candidate	8	contact counts by kinase segment pair
cdk5_target_validation	4AU8	CDK5	CDK5	4AU8	kinase_segment_pair	n_lobe_core|beta3_candidate	23	contact counts by kinase segment pair
cdk5_target_validation	4AU8	CDK5	CDK5	4AU8	kinase_segment_pair	n_lobe_core|c_lobe_core	55	contact counts by kinase segment pair
cdk5_target_validation	4AU8	CDK5	CDK5	4AU8	kinase_segment_pair	n_lobe_core|catalytic_loop_candidate	44	contact counts by kinase segment pair
cdk5_target_validation	4AU8	CDK5	CDK5	4AU8	kinase_segment_pair	n_lobe_core|dfg_candidate	15	contact counts by kinase segment pair
cdk5_target_validation	4AU8	CDK5	CDK5	4AU8	kinase_segment_pair	n_lobe_core|hinge	26	contact counts by kinase segment pair
cdk5_target_validation	4AU8	CDK5	CDK5	4AU8	kinase_segment_pair	n_lobe_core|n_lobe_core	381	contact counts by kinase segment pair
cdk5_target_validation	4AU8	CDK5	CDK5	4AU8	kinase_segment_pair	n_lobe_core|non_kinase_context	8	contact counts by kinase segment pair
cdk5_target_validation	4AU8	CDK5	CDK5	4AU8	kinase_segment_pair	n_lobe_core|p_loop_candidate	3	contact counts by kinase segment pair
cdk5_target_validation	4AU8	CDK5	CDK5	4AU8	kinase_segment_pair	non_kinase_context|non_kinase_context	1312	contact counts by kinase segment pair
cdk5_target_validation	4AU8	CDK5	CDK5	4AU8	kinase_segment_pair	p_loop_candidate|alphaC_candidate	1	contact counts by kinase segment pair
cdk5_target_validation	4AU8	CDK5	CDK5	4AU8	kinase_segment_pair	p_loop_candidate|beta3_candidate	5	contact counts by kinase segment pair
cdk5_target_validation	4AU8	CDK5	CDK5	4AU8	kinase_segment_pair	p_loop_candidate|dfg_candidate	5	contact counts by kinase segment pair
cdk5_target_validation	4AU8	CDK5	CDK5	4AU8	kinase_segment_pair	p_loop_candidate|hinge	1	contact counts by kinase segment pair
cdk5_target_validation	4AU8	CDK5	CDK5	4AU8	kinase_segment_pair	p_loop_candidate|n_lobe_core	12	contact counts by kinase segment pair
cdk5_target_validation	4AU8	CDK5	CDK5	4AU8	kinase_segment_pair	p_loop_candidate|p_loop_candidate	12	contact counts by kinase segment pair
cdk5_target_validation	4AU8	CDK5	CDK5	4AU8	kinase_lobe_pair	activation_segment|activation_segment	194	contact counts by kinase lobe pair
cdk5_target_validation	4AU8	CDK5	CDK5	4AU8	kinase_lobe_pair	activation_segment|c_lobe	14	contact counts by kinase lobe pair
cdk5_target_validation	4AU8	CDK5	CDK5	4AU8	kinase_lobe_pair	activation_segment|hinge_region	5	contact counts by kinase lobe pair
cdk5_target_validation	4AU8	CDK5	CDK5	4AU8	kinase_lobe_pair	c_lobe|activation_segment	90	contact counts by kinase lobe pair
cdk5_target_validation	4AU8	CDK5	CDK5	4AU8	kinase_lobe_pair	c_lobe|c_lobe	282	contact counts by kinase lobe pair
cdk5_target_validation	4AU8	CDK5	CDK5	4AU8	kinase_lobe_pair	hinge_region|c_lobe	8	contact counts by kinase lobe pair
cdk5_target_validation	4AU8	CDK5	CDK5	4AU8	kinase_lobe_pair	hinge_region|hinge_region	30	contact counts by kinase lobe pair
cdk5_target_validation	4AU8	CDK5	CDK5	4AU8	kinase_lobe_pair	hinge_region|non_kinase_context	12	contact counts by kinase lobe pair
cdk5_target_validation	4AU8	CDK5	CDK5	4AU8	kinase_lobe_pair	n_lobe|activation_segment	31	contact counts by kinase lobe pair
cdk5_target_validation	4AU8	CDK5	CDK5	4AU8	kinase_lobe_pair	n_lobe|c_lobe	99	contact counts by kinase lobe pair
cdk5_target_validation	4AU8	CDK5	CDK5	4AU8	kinase_lobe_pair	n_lobe|hinge_region	27	contact counts by kinase lobe pair
cdk5_target_validation	4AU8	CDK5	CDK5	4AU8	kinase_lobe_pair	n_lobe|n_lobe	523	contact counts by kinase lobe pair
cdk5_target_validation	4AU8	CDK5	CDK5	4AU8	kinase_lobe_pair	n_lobe|non_kinase_context	8	contact counts by kinase lobe pair
cdk5_target_validation	4AU8	CDK5	CDK5	4AU8	kinase_lobe_pair	non_kinase_context|non_kinase_context	1312	contact counts by kinase lobe pair
cdk5_target_validation	7VDP	CDK5	CDK5	7VDP	kinase_segment	activation_segment_core	515	contact-side counts by kinase segment
cdk5_target_validation	7VDP	CDK5	CDK5	7VDP	kinase_segment	alphaC_candidate	110	contact-side counts by kinase segment
cdk5_target_validation	7VDP	CDK5	CDK5	7VDP	kinase_segment	beta3_candidate	43	contact-side counts by kinase segment
cdk5_target_validation	7VDP	CDK5	CDK5	7VDP	kinase_segment	c_lobe_core	746	contact-side counts by kinase segment
cdk5_target_validation	7VDP	CDK5	CDK5	7VDP	kinase_segment	catalytic_loop_candidate	78	contact-side counts by kinase segment
cdk5_target_validation	7VDP	CDK5	CDK5	7VDP	kinase_segment	dfg_candidate	27	contact-side counts by kinase segment
cdk5_target_validation	7VDP	CDK5	CDK5	7VDP	kinase_segment	hinge	110	contact-side counts by kinase segment
cdk5_target_validation	7VDP	CDK5	CDK5	7VDP	kinase_segment	n_lobe_core	1180	contact-side counts by kinase segment
cdk5_target_validation	7VDP	CDK5	CDK5	7VDP	kinase_segment	non_kinase_context	5213	contact-side counts by kinase segment
cdk5_target_validation	7VDP	CDK5	CDK5	7VDP	kinase_lobe	activation_segment	542	contact-side counts by kinase lobe
cdk5_target_validation	7VDP	CDK5	CDK5	7VDP	kinase_lobe	c_lobe	824	contact-side counts by kinase lobe
cdk5_target_validation	7VDP	CDK5	CDK5	7VDP	kinase_lobe	hinge_region	110	contact-side counts by kinase lobe
cdk5_target_validation	7VDP	CDK5	CDK5	7VDP	kinase_lobe	n_lobe	1333	contact-side counts by kinase lobe
cdk5_target_validation	7VDP	CDK5	CDK5	7VDP	kinase_lobe	non_kinase_context	5213	contact-side counts by kinase lobe
cdk5_target_validation	7VDP	CDK5	CDK5	7VDP	kinase_motif_region	alphaC_region	110	contact-side counts by kinase motif region
cdk5_target_validation	7VDP	CDK5	CDK5	7VDP	kinase_motif_region	beta3_lys_region	43	contact-side counts by kinase motif region
cdk5_target_validation	7VDP	CDK5	CDK5	7VDP	kinase_motif_region	catalytic_loop	78	contact-side counts by kinase motif region
cdk5_target_validation	7VDP	CDK5	CDK5	7VDP	kinase_motif_region	dfg_region	27	contact-side counts by kinase motif region
cdk5_target_validation	7VDP	CDK5	CDK5	7VDP	kinase_motif_region	hinge_region	110	contact-side counts by kinase motif region
cdk5_target_validation	7VDP	CDK5	CDK5	7VDP	contact_context	inter-chain	160	contacts by general ontology/contact class
cdk5_target_validation	7VDP	CDK5	CDK5	7VDP	contact_context	long-range	710	contacts by general ontology/contact class
cdk5_target_validation	7VDP	CDK5	CDK5	7VDP	contact_context	medium-range	472	contacts by general ontology/contact class
cdk5_target_validation	7VDP	CDK5	CDK5	7VDP	contact_context	short-range	2669	contacts by general ontology/contact class
cdk5_target_validation	7VDP	CDK5	CDK5	7VDP	kinase_segment_pair	activation_segment_core|activation_segment_core	199	contact counts by kinase segment pair
cdk5_target_validation	7VDP	CDK5	CDK5	7VDP	kinase_segment_pair	activation_segment_core|c_lobe_core	16	contact counts by kinase segment pair
cdk5_target_validation	7VDP	CDK5	CDK5	7VDP	kinase_segment_pair	alphaC_candidate|alphaC_candidate	18	contact counts by kinase segment pair
cdk5_target_validation	7VDP	CDK5	CDK5	7VDP	kinase_segment_pair	alphaC_candidate|catalytic_loop_candidate	1	contact counts by kinase segment pair
cdk5_target_validation	7VDP	CDK5	CDK5	7VDP	kinase_segment_pair	alphaC_candidate|n_lobe_core	22	contact counts by kinase segment pair
cdk5_target_validation	7VDP	CDK5	CDK5	7VDP	kinase_segment_pair	beta3_candidate|alphaC_candidate	4	contact counts by kinase segment pair
cdk5_target_validation	7VDP	CDK5	CDK5	7VDP	kinase_segment_pair	beta3_candidate|beta3_candidate	9	contact counts by kinase segment pair
cdk5_target_validation	7VDP	CDK5	CDK5	7VDP	kinase_segment_pair	beta3_candidate|non_kinase_context	1	contact counts by kinase segment pair
cdk5_target_validation	7VDP	CDK5	CDK5	7VDP	kinase_segment_pair	c_lobe_core|activation_segment_core	87	contact counts by kinase segment pair
cdk5_target_validation	7VDP	CDK5	CDK5	7VDP	kinase_segment_pair	c_lobe_core|c_lobe_core	285	contact counts by kinase segment pair
cdk5_target_validation	7VDP	CDK5	CDK5	7VDP	kinase_segment_pair	c_lobe_core|non_kinase_context	12	contact counts by kinase segment pair
cdk5_target_validation	7VDP	CDK5	CDK5	7VDP	kinase_segment_pair	catalytic_loop_candidate|catalytic_loop_candidate	14	contact counts by kinase segment pair
cdk5_target_validation	7VDP	CDK5	CDK5	7VDP	kinase_segment_pair	catalytic_loop_candidate|dfg_candidate	3	contact counts by kinase segment pair
cdk5_target_validation	7VDP	CDK5	CDK5	7VDP	kinase_segment_pair	dfg_candidate|dfg_candidate	3	contact counts by kinase segment pair
cdk5_target_validation	7VDP	CDK5	CDK5	7VDP	kinase_segment_pair	dfg_candidate|hinge	5	contact counts by kinase segment pair
cdk5_target_validation	7VDP	CDK5	CDK5	7VDP	kinase_segment_pair	hinge|c_lobe_core	11	contact counts by kinase segment pair
cdk5_target_validation	7VDP	CDK5	CDK5	7VDP	kinase_segment_pair	hinge|hinge	22	contact counts by kinase segment pair
cdk5_target_validation	7VDP	CDK5	CDK5	7VDP	kinase_segment_pair	hinge|non_kinase_context	24	contact counts by kinase segment pair
cdk5_target_validation	7VDP	CDK5	CDK5	7VDP	kinase_segment_pair	n_lobe_core|activation_segment_core	14	contact counts by kinase segment pair
cdk5_target_validation	7VDP	CDK5	CDK5	7VDP	kinase_segment_pair	n_lobe_core|alphaC_candidate	47	contact counts by kinase segment pair
cdk5_target_validation	7VDP	CDK5	CDK5	7VDP	kinase_segment_pair	n_lobe_core|beta3_candidate	20	contact counts by kinase segment pair
cdk5_target_validation	7VDP	CDK5	CDK5	7VDP	kinase_segment_pair	n_lobe_core|c_lobe_core	50	contact counts by kinase segment pair
cdk5_target_validation	7VDP	CDK5	CDK5	7VDP	kinase_segment_pair	n_lobe_core|catalytic_loop_candidate	46	contact counts by kinase segment pair
cdk5_target_validation	7VDP	CDK5	CDK5	7VDP	kinase_segment_pair	n_lobe_core|dfg_candidate	13	contact counts by kinase segment pair
cdk5_target_validation	7VDP	CDK5	CDK5	7VDP	kinase_segment_pair	n_lobe_core|hinge	26	contact counts by kinase segment pair
cdk5_target_validation	7VDP	CDK5	CDK5	7VDP	kinase_segment_pair	n_lobe_core|n_lobe_core	444	contact counts by kinase segment pair
cdk5_target_validation	7VDP	CDK5	CDK5	7VDP	kinase_segment_pair	n_lobe_core|non_kinase_context	54	contact counts by kinase segment pair
cdk5_target_validation	7VDP	CDK5	CDK5	7VDP	kinase_segment_pair	non_kinase_context|non_kinase_context	2561	contact counts by kinase segment pair
cdk5_target_validation	7VDP	CDK5	CDK5	7VDP	kinase_lobe_pair	activation_segment|activation_segment	202	contact counts by kinase lobe pair
cdk5_target_validation	7VDP	CDK5	CDK5	7VDP	kinase_lobe_pair	activation_segment|c_lobe	16	contact counts by kinase lobe pair
cdk5_target_validation	7VDP	CDK5	CDK5	7VDP	kinase_lobe_pair	activation_segment|hinge_region	5	contact counts by kinase lobe pair
cdk5_target_validation	7VDP	CDK5	CDK5	7VDP	kinase_lobe_pair	c_lobe|activation_segment	90	contact counts by kinase lobe pair
cdk5_target_validation	7VDP	CDK5	CDK5	7VDP	kinase_lobe_pair	c_lobe|c_lobe	299	contact counts by kinase lobe pair
cdk5_target_validation	7VDP	CDK5	CDK5	7VDP	kinase_lobe_pair	c_lobe|non_kinase_context	12	contact counts by kinase lobe pair
cdk5_target_validation	7VDP	CDK5	CDK5	7VDP	kinase_lobe_pair	hinge_region|c_lobe	11	contact counts by kinase lobe pair
cdk5_target_validation	7VDP	CDK5	CDK5	7VDP	kinase_lobe_pair	hinge_region|hinge_region	22	contact counts by kinase lobe pair
cdk5_target_validation	7VDP	CDK5	CDK5	7VDP	kinase_lobe_pair	hinge_region|non_kinase_context	24	contact counts by kinase lobe pair
cdk5_target_validation	7VDP	CDK5	CDK5	7VDP	kinase_lobe_pair	n_lobe|activation_segment	27	contact counts by kinase lobe pair
cdk5_target_validation	7VDP	CDK5	CDK5	7VDP	kinase_lobe_pair	n_lobe|c_lobe	97	contact counts by kinase lobe pair
cdk5_target_validation	7VDP	CDK5	CDK5	7VDP	kinase_lobe_pair	n_lobe|hinge_region	26	contact counts by kinase lobe pair
cdk5_target_validation	7VDP	CDK5	CDK5	7VDP	kinase_lobe_pair	n_lobe|n_lobe	564	contact counts by kinase lobe pair
cdk5_target_validation	7VDP	CDK5	CDK5	7VDP	kinase_lobe_pair	n_lobe|non_kinase_context	55	contact counts by kinase lobe pair
cdk5_target_validation	7VDP	CDK5	CDK5	7VDP	kinase_lobe_pair	non_kinase_context|non_kinase_context	2561	contact counts by kinase lobe pair
cdk5_target_validation	7VDQ	CDK5	CDK5	7VDQ	kinase_segment	activation_segment_core	523	contact-side counts by kinase segment
cdk5_target_validation	7VDQ	CDK5	CDK5	7VDQ	kinase_segment	alphaC_candidate	103	contact-side counts by kinase segment
cdk5_target_validation	7VDQ	CDK5	CDK5	7VDQ	kinase_segment	beta3_candidate	65	contact-side counts by kinase segment
cdk5_target_validation	7VDQ	CDK5	CDK5	7VDQ	kinase_segment	c_lobe_core	742	contact-side counts by kinase segment
cdk5_target_validation	7VDQ	CDK5	CDK5	7VDQ	kinase_segment	catalytic_loop_candidate	78	contact-side counts by kinase segment
cdk5_target_validation	7VDQ	CDK5	CDK5	7VDQ	kinase_segment	dfg_candidate	27	contact-side counts by kinase segment
cdk5_target_validation	7VDQ	CDK5	CDK5	7VDQ	kinase_segment	hinge	112	contact-side counts by kinase segment
cdk5_target_validation	7VDQ	CDK5	CDK5	7VDQ	kinase_segment	n_lobe_core	1132	contact-side counts by kinase segment
cdk5_target_validation	7VDQ	CDK5	CDK5	7VDQ	kinase_segment	non_kinase_context	5264	contact-side counts by kinase segment
cdk5_target_validation	7VDQ	CDK5	CDK5	7VDQ	kinase_segment	p_loop_candidate	46	contact-side counts by kinase segment
cdk5_target_validation	7VDQ	CDK5	CDK5	7VDQ	kinase_lobe	activation_segment	550	contact-side counts by kinase lobe
cdk5_target_validation	7VDQ	CDK5	CDK5	7VDQ	kinase_lobe	c_lobe	820	contact-side counts by kinase lobe
cdk5_target_validation	7VDQ	CDK5	CDK5	7VDQ	kinase_lobe	hinge_region	112	contact-side counts by kinase lobe
cdk5_target_validation	7VDQ	CDK5	CDK5	7VDQ	kinase_lobe	n_lobe	1346	contact-side counts by kinase lobe
cdk5_target_validation	7VDQ	CDK5	CDK5	7VDQ	kinase_lobe	non_kinase_context	5264	contact-side counts by kinase lobe
cdk5_target_validation	7VDQ	CDK5	CDK5	7VDQ	kinase_motif_region	alphaC_region	103	contact-side counts by kinase motif region
cdk5_target_validation	7VDQ	CDK5	CDK5	7VDQ	kinase_motif_region	beta3_lys_region	65	contact-side counts by kinase motif region
cdk5_target_validation	7VDQ	CDK5	CDK5	7VDQ	kinase_motif_region	catalytic_loop	78	contact-side counts by kinase motif region
cdk5_target_validation	7VDQ	CDK5	CDK5	7VDQ	kinase_motif_region	dfg_region	27	contact-side counts by kinase motif region
cdk5_target_validation	7VDQ	CDK5	CDK5	7VDQ	kinase_motif_region	gly_rich_loop	46	contact-side counts by kinase motif region
cdk5_target_validation	7VDQ	CDK5	CDK5	7VDQ	kinase_motif_region	hinge_region	112	contact-side counts by kinase motif region
cdk5_target_validation	7VDQ	CDK5	CDK5	7VDQ	contact_context	inter-chain	168	contacts by general ontology/contact class
cdk5_target_validation	7VDQ	CDK5	CDK5	7VDQ	contact_context	long-range	722	contacts by general ontology/contact class
cdk5_target_validation	7VDQ	CDK5	CDK5	7VDQ	contact_context	medium-range	462	contacts by general ontology/contact class
cdk5_target_validation	7VDQ	CDK5	CDK5	7VDQ	contact_context	short-range	2694	contacts by general ontology/contact class
cdk5_target_validation	7VDQ	CDK5	CDK5	7VDQ	kinase_segment_pair	activation_segment_core|activation_segment_core	205	contact counts by kinase segment pair
cdk5_target_validation	7VDQ	CDK5	CDK5	7VDQ	kinase_segment_pair	activation_segment_core|c_lobe_core	14	contact counts by kinase segment pair
cdk5_target_validation	7VDQ	CDK5	CDK5	7VDQ	kinase_segment_pair	alphaC_candidate|alphaC_candidate	25	contact counts by kinase segment pair
cdk5_target_validation	7VDQ	CDK5	CDK5	7VDQ	kinase_segment_pair	alphaC_candidate|n_lobe_core	22	contact counts by kinase segment pair
cdk5_target_validation	7VDQ	CDK5	CDK5	7VDQ	kinase_segment_pair	beta3_candidate|alphaC_candidate	21	contact counts by kinase segment pair
cdk5_target_validation	7VDQ	CDK5	CDK5	7VDQ	kinase_segment_pair	beta3_candidate|beta3_candidate	7	contact counts by kinase segment pair
cdk5_target_validation	7VDQ	CDK5	CDK5	7VDQ	kinase_segment_pair	beta3_candidate|n_lobe_core	3	contact counts by kinase segment pair
cdk5_target_validation	7VDQ	CDK5	CDK5	7VDQ	kinase_segment_pair	c_lobe_core|activation_segment_core	85	contact counts by kinase segment pair
cdk5_target_validation	7VDQ	CDK5	CDK5	7VDQ	kinase_segment_pair	c_lobe_core|c_lobe_core	286	contact counts by kinase segment pair
cdk5_target_validation	7VDQ	CDK5	CDK5	7VDQ	kinase_segment_pair	c_lobe_core|non_kinase_context	13	contact counts by kinase segment pair
cdk5_target_validation	7VDQ	CDK5	CDK5	7VDQ	kinase_segment_pair	catalytic_loop_candidate|catalytic_loop_candidate	14	contact counts by kinase segment pair
cdk5_target_validation	7VDQ	CDK5	CDK5	7VDQ	kinase_segment_pair	catalytic_loop_candidate|dfg_candidate	3	contact counts by kinase segment pair
cdk5_target_validation	7VDQ	CDK5	CDK5	7VDQ	kinase_segment_pair	dfg_candidate|dfg_candidate	3	contact counts by kinase segment pair
cdk5_target_validation	7VDQ	CDK5	CDK5	7VDQ	kinase_segment_pair	dfg_candidate|hinge	5	contact counts by kinase segment pair
cdk5_target_validation	7VDQ	CDK5	CDK5	7VDQ	kinase_segment_pair	hinge|c_lobe_core	9	contact counts by kinase segment pair
cdk5_target_validation	7VDQ	CDK5	CDK5	7VDQ	kinase_segment_pair	hinge|catalytic_loop_candidate	5	contact counts by kinase segment pair
cdk5_target_validation	7VDQ	CDK5	CDK5	7VDQ	kinase_segment_pair	hinge|hinge	19	contact counts by kinase segment pair
cdk5_target_validation	7VDQ	CDK5	CDK5	7VDQ	kinase_segment_pair	hinge|non_kinase_context	23	contact counts by kinase segment pair
cdk5_target_validation	7VDQ	CDK5	CDK5	7VDQ	kinase_segment_pair	n_lobe_core|activation_segment_core	14	contact counts by kinase segment pair
cdk5_target_validation	7VDQ	CDK5	CDK5	7VDQ	kinase_segment_pair	n_lobe_core|alphaC_candidate	9	contact counts by kinase segment pair
cdk5_target_validation	7VDQ	CDK5	CDK5	7VDQ	kinase_segment_pair	n_lobe_core|beta3_candidate	23	contact counts by kinase segment pair
cdk5_target_validation	7VDQ	CDK5	CDK5	7VDQ	kinase_segment_pair	n_lobe_core|c_lobe_core	49	contact counts by kinase segment pair
cdk5_target_validation	7VDQ	CDK5	CDK5	7VDQ	kinase_segment_pair	n_lobe_core|catalytic_loop_candidate	42	contact counts by kinase segment pair
cdk5_target_validation	7VDQ	CDK5	CDK5	7VDQ	kinase_segment_pair	n_lobe_core|dfg_candidate	13	contact counts by kinase segment pair
cdk5_target_validation	7VDQ	CDK5	CDK5	7VDQ	kinase_segment_pair	n_lobe_core|hinge	32	contact counts by kinase segment pair
cdk5_target_validation	7VDQ	CDK5	CDK5	7VDQ	kinase_segment_pair	n_lobe_core|n_lobe_core	425	contact counts by kinase segment pair
cdk5_target_validation	7VDQ	CDK5	CDK5	7VDQ	kinase_segment_pair	n_lobe_core|non_kinase_context	60	contact counts by kinase segment pair
cdk5_target_validation	7VDQ	CDK5	CDK5	7VDQ	kinase_segment_pair	n_lobe_core|p_loop_candidate	4	contact counts by kinase segment pair
cdk5_target_validation	7VDQ	CDK5	CDK5	7VDQ	kinase_segment_pair	non_kinase_context|non_kinase_context	2583	contact counts by kinase segment pair
cdk5_target_validation	7VDQ	CDK5	CDK5	7VDQ	kinase_segment_pair	p_loop_candidate|alphaC_candidate	1	contact counts by kinase segment pair
cdk5_target_validation	7VDQ	CDK5	CDK5	7VDQ	kinase_segment_pair	p_loop_candidate|beta3_candidate	4	contact counts by kinase segment pair
cdk5_target_validation	7VDQ	CDK5	CDK5	7VDQ	kinase_segment_pair	p_loop_candidate|n_lobe_core	11	contact counts by kinase segment pair
cdk5_target_validation	7VDQ	CDK5	CDK5	7VDQ	kinase_segment_pair	p_loop_candidate|non_kinase_context	2	contact counts by kinase segment pair
cdk5_target_validation	7VDQ	CDK5	CDK5	7VDQ	kinase_segment_pair	p_loop_candidate|p_loop_candidate	12	contact counts by kinase segment pair
cdk5_target_validation	7VDQ	CDK5	CDK5	7VDQ	kinase_lobe_pair	activation_segment|activation_segment	208	contact counts by kinase lobe pair
cdk5_target_validation	7VDQ	CDK5	CDK5	7VDQ	kinase_lobe_pair	activation_segment|c_lobe	14	contact counts by kinase lobe pair
cdk5_target_validation	7VDQ	CDK5	CDK5	7VDQ	kinase_lobe_pair	activation_segment|hinge_region	5	contact counts by kinase lobe pair
cdk5_target_validation	7VDQ	CDK5	CDK5	7VDQ	kinase_lobe_pair	c_lobe|activation_segment	88	contact counts by kinase lobe pair
cdk5_target_validation	7VDQ	CDK5	CDK5	7VDQ	kinase_lobe_pair	c_lobe|c_lobe	300	contact counts by kinase lobe pair
cdk5_target_validation	7VDQ	CDK5	CDK5	7VDQ	kinase_lobe_pair	c_lobe|non_kinase_context	13	contact counts by kinase lobe pair
cdk5_target_validation	7VDQ	CDK5	CDK5	7VDQ	kinase_lobe_pair	hinge_region|c_lobe	14	contact counts by kinase lobe pair
cdk5_target_validation	7VDQ	CDK5	CDK5	7VDQ	kinase_lobe_pair	hinge_region|hinge_region	19	contact counts by kinase lobe pair
cdk5_target_validation	7VDQ	CDK5	CDK5	7VDQ	kinase_lobe_pair	hinge_region|non_kinase_context	23	contact counts by kinase lobe pair
cdk5_target_validation	7VDQ	CDK5	CDK5	7VDQ	kinase_lobe_pair	n_lobe|activation_segment	27	contact counts by kinase lobe pair
cdk5_target_validation	7VDQ	CDK5	CDK5	7VDQ	kinase_lobe_pair	n_lobe|c_lobe	91	contact counts by kinase lobe pair
cdk5_target_validation	7VDQ	CDK5	CDK5	7VDQ	kinase_lobe_pair	n_lobe|hinge_region	32	contact counts by kinase lobe pair
cdk5_target_validation	7VDQ	CDK5	CDK5	7VDQ	kinase_lobe_pair	n_lobe|n_lobe	567	contact counts by kinase lobe pair
cdk5_target_validation	7VDQ	CDK5	CDK5	7VDQ	kinase_lobe_pair	n_lobe|non_kinase_context	62	contact counts by kinase lobe pair
cdk5_target_validation	7VDQ	CDK5	CDK5	7VDQ	kinase_lobe_pair	non_kinase_context|non_kinase_context	2583	contact counts by kinase lobe pair
cdk5_target_validation	7VDR	CDK5	CDK5	7VDR	kinase_segment	activation_segment_core	527	contact-side counts by kinase segment
cdk5_target_validation	7VDR	CDK5	CDK5	7VDR	kinase_segment	alphaC_candidate	103	contact-side counts by kinase segment
cdk5_target_validation	7VDR	CDK5	CDK5	7VDR	kinase_segment	beta3_candidate	64	contact-side counts by kinase segment
cdk5_target_validation	7VDR	CDK5	CDK5	7VDR	kinase_segment	c_lobe_core	751	contact-side counts by kinase segment
cdk5_target_validation	7VDR	CDK5	CDK5	7VDR	kinase_segment	catalytic_loop_candidate	77	contact-side counts by kinase segment
cdk5_target_validation	7VDR	CDK5	CDK5	7VDR	kinase_segment	dfg_candidate	29	contact-side counts by kinase segment
cdk5_target_validation	7VDR	CDK5	CDK5	7VDR	kinase_segment	hinge	112	contact-side counts by kinase segment
cdk5_target_validation	7VDR	CDK5	CDK5	7VDR	kinase_segment	n_lobe_core	1142	contact-side counts by kinase segment
cdk5_target_validation	7VDR	CDK5	CDK5	7VDR	kinase_segment	non_kinase_context	5261	contact-side counts by kinase segment
cdk5_target_validation	7VDR	CDK5	CDK5	7VDR	kinase_segment	p_loop_candidate	48	contact-side counts by kinase segment
cdk5_target_validation	7VDR	CDK5	CDK5	7VDR	kinase_lobe	activation_segment	556	contact-side counts by kinase lobe
cdk5_target_validation	7VDR	CDK5	CDK5	7VDR	kinase_lobe	c_lobe	828	contact-side counts by kinase lobe
cdk5_target_validation	7VDR	CDK5	CDK5	7VDR	kinase_lobe	hinge_region	112	contact-side counts by kinase lobe
cdk5_target_validation	7VDR	CDK5	CDK5	7VDR	kinase_lobe	n_lobe	1357	contact-side counts by kinase lobe
cdk5_target_validation	7VDR	CDK5	CDK5	7VDR	kinase_lobe	non_kinase_context	5261	contact-side counts by kinase lobe
cdk5_target_validation	7VDR	CDK5	CDK5	7VDR	kinase_motif_region	alphaC_region	103	contact-side counts by kinase motif region
cdk5_target_validation	7VDR	CDK5	CDK5	7VDR	kinase_motif_region	beta3_lys_region	64	contact-side counts by kinase motif region
cdk5_target_validation	7VDR	CDK5	CDK5	7VDR	kinase_motif_region	catalytic_loop	77	contact-side counts by kinase motif region
cdk5_target_validation	7VDR	CDK5	CDK5	7VDR	kinase_motif_region	dfg_region	29	contact-side counts by kinase motif region
cdk5_target_validation	7VDR	CDK5	CDK5	7VDR	kinase_motif_region	gly_rich_loop	48	contact-side counts by kinase motif region
cdk5_target_validation	7VDR	CDK5	CDK5	7VDR	kinase_motif_region	hinge_region	112	contact-side counts by kinase motif region
cdk5_target_validation	7VDR	CDK5	CDK5	7VDR	contact_context	inter-chain	174	contacts by general ontology/contact class
cdk5_target_validation	7VDR	CDK5	CDK5	7VDR	contact_context	long-range	736	contacts by general ontology/contact class
cdk5_target_validation	7VDR	CDK5	CDK5	7VDR	contact_context	medium-range	461	contacts by general ontology/contact class
cdk5_target_validation	7VDR	CDK5	CDK5	7VDR	contact_context	short-range	2686	contacts by general ontology/contact class
cdk5_target_validation	7VDR	CDK5	CDK5	7VDR	kinase_segment_pair	activation_segment_core|activation_segment_core	206	contact counts by kinase segment pair
cdk5_target_validation	7VDR	CDK5	CDK5	7VDR	kinase_segment_pair	activation_segment_core|c_lobe_core	14	contact counts by kinase segment pair
cdk5_target_validation	7VDR	CDK5	CDK5	7VDR	kinase_segment_pair	alphaC_candidate|alphaC_candidate	25	contact counts by kinase segment pair
cdk5_target_validation	7VDR	CDK5	CDK5	7VDR	kinase_segment_pair	alphaC_candidate|n_lobe_core	22	contact counts by kinase segment pair
cdk5_target_validation	7VDR	CDK5	CDK5	7VDR	kinase_segment_pair	beta3_candidate|alphaC_candidate	21	contact counts by kinase segment pair
cdk5_target_validation	7VDR	CDK5	CDK5	7VDR	kinase_segment_pair	beta3_candidate|beta3_candidate	7	contact counts by kinase segment pair
cdk5_target_validation	7VDR	CDK5	CDK5	7VDR	kinase_segment_pair	beta3_candidate|n_lobe_core	2	contact counts by kinase segment pair
cdk5_target_validation	7VDR	CDK5	CDK5	7VDR	kinase_segment_pair	c_lobe_core|activation_segment_core	87	contact counts by kinase segment pair
cdk5_target_validation	7VDR	CDK5	CDK5	7VDR	kinase_segment_pair	c_lobe_core|c_lobe_core	288	contact counts by kinase segment pair
cdk5_target_validation	7VDR	CDK5	CDK5	7VDR	kinase_segment_pair	c_lobe_core|non_kinase_context	13	contact counts by kinase segment pair
cdk5_target_validation	7VDR	CDK5	CDK5	7VDR	kinase_segment_pair	catalytic_loop_candidate|catalytic_loop_candidate	14	contact counts by kinase segment pair
cdk5_target_validation	7VDR	CDK5	CDK5	7VDR	kinase_segment_pair	catalytic_loop_candidate|dfg_candidate	3	contact counts by kinase segment pair
cdk5_target_validation	7VDR	CDK5	CDK5	7VDR	kinase_segment_pair	dfg_candidate|dfg_candidate	3	contact counts by kinase segment pair
cdk5_target_validation	7VDR	CDK5	CDK5	7VDR	kinase_segment_pair	dfg_candidate|hinge	6	contact counts by kinase segment pair
cdk5_target_validation	7VDR	CDK5	CDK5	7VDR	kinase_segment_pair	dfg_candidate|non_kinase_context	1	contact counts by kinase segment pair
cdk5_target_validation	7VDR	CDK5	CDK5	7VDR	kinase_segment_pair	hinge|c_lobe_core	9	contact counts by kinase segment pair
cdk5_target_validation	7VDR	CDK5	CDK5	7VDR	kinase_segment_pair	hinge|catalytic_loop_candidate	5	contact counts by kinase segment pair
cdk5_target_validation	7VDR	CDK5	CDK5	7VDR	kinase_segment_pair	hinge|hinge	19	contact counts by kinase segment pair
cdk5_target_validation	7VDR	CDK5	CDK5	7VDR	kinase_segment_pair	hinge|non_kinase_context	23	contact counts by kinase segment pair
cdk5_target_validation	7VDR	CDK5	CDK5	7VDR	kinase_segment_pair	n_lobe_core|activation_segment_core	14	contact counts by kinase segment pair
cdk5_target_validation	7VDR	CDK5	CDK5	7VDR	kinase_segment_pair	n_lobe_core|alphaC_candidate	9	contact counts by kinase segment pair
cdk5_target_validation	7VDR	CDK5	CDK5	7VDR	kinase_segment_pair	n_lobe_core|beta3_candidate	23	contact counts by kinase segment pair
cdk5_target_validation	7VDR	CDK5	CDK5	7VDR	kinase_segment_pair	n_lobe_core|c_lobe_core	52	contact counts by kinase segment pair
cdk5_target_validation	7VDR	CDK5	CDK5	7VDR	kinase_segment_pair	n_lobe_core|catalytic_loop_candidate	41	contact counts by kinase segment pair
cdk5_target_validation	7VDR	CDK5	CDK5	7VDR	kinase_segment_pair	n_lobe_core|dfg_candidate	13	contact counts by kinase segment pair
cdk5_target_validation	7VDR	CDK5	CDK5	7VDR	kinase_segment_pair	n_lobe_core|hinge	31	contact counts by kinase segment pair
cdk5_target_validation	7VDR	CDK5	CDK5	7VDR	kinase_segment_pair	n_lobe_core|n_lobe_core	429	contact counts by kinase segment pair
cdk5_target_validation	7VDR	CDK5	CDK5	7VDR	kinase_segment_pair	n_lobe_core|non_kinase_context	63	contact counts by kinase segment pair
cdk5_target_validation	7VDR	CDK5	CDK5	7VDR	kinase_segment_pair	n_lobe_core|p_loop_candidate	3	contact counts by kinase segment pair
cdk5_target_validation	7VDR	CDK5	CDK5	7VDR	kinase_segment_pair	non_kinase_context|non_kinase_context	2578	contact counts by kinase segment pair
cdk5_target_validation	7VDR	CDK5	CDK5	7VDR	kinase_segment_pair	p_loop_candidate|alphaC_candidate	1	contact counts by kinase segment pair
cdk5_target_validation	7VDR	CDK5	CDK5	7VDR	kinase_segment_pair	p_loop_candidate|beta3_candidate	4	contact counts by kinase segment pair
cdk5_target_validation	7VDR	CDK5	CDK5	7VDR	kinase_segment_pair	p_loop_candidate|n_lobe_core	11	contact counts by kinase segment pair
cdk5_target_validation	7VDR	CDK5	CDK5	7VDR	kinase_segment_pair	p_loop_candidate|non_kinase_context	5	contact counts by kinase segment pair
cdk5_target_validation	7VDR	CDK5	CDK5	7VDR	kinase_segment_pair	p_loop_candidate|p_loop_candidate	12	contact counts by kinase segment pair
cdk5_target_validation	7VDR	CDK5	CDK5	7VDR	kinase_lobe_pair	activation_segment|activation_segment	209	contact counts by kinase lobe pair
cdk5_target_validation	7VDR	CDK5	CDK5	7VDR	kinase_lobe_pair	activation_segment|c_lobe	14	contact counts by kinase lobe pair
cdk5_target_validation	7VDR	CDK5	CDK5	7VDR	kinase_lobe_pair	activation_segment|hinge_region	6	contact counts by kinase lobe pair
cdk5_target_validation	7VDR	CDK5	CDK5	7VDR	kinase_lobe_pair	activation_segment|non_kinase_context	1	contact counts by kinase lobe pair
cdk5_target_validation	7VDR	CDK5	CDK5	7VDR	kinase_lobe_pair	c_lobe|activation_segment	90	contact counts by kinase lobe pair
cdk5_target_validation	7VDR	CDK5	CDK5	7VDR	kinase_lobe_pair	c_lobe|c_lobe	302	contact counts by kinase lobe pair
cdk5_target_validation	7VDR	CDK5	CDK5	7VDR	kinase_lobe_pair	c_lobe|non_kinase_context	13	contact counts by kinase lobe pair
cdk5_target_validation	7VDR	CDK5	CDK5	7VDR	kinase_lobe_pair	hinge_region|c_lobe	14	contact counts by kinase lobe pair
cdk5_target_validation	7VDR	CDK5	CDK5	7VDR	kinase_lobe_pair	hinge_region|hinge_region	19	contact counts by kinase lobe pair
cdk5_target_validation	7VDR	CDK5	CDK5	7VDR	kinase_lobe_pair	hinge_region|non_kinase_context	23	contact counts by kinase lobe pair
cdk5_target_validation	7VDR	CDK5	CDK5	7VDR	kinase_lobe_pair	n_lobe|activation_segment	27	contact counts by kinase lobe pair
cdk5_target_validation	7VDR	CDK5	CDK5	7VDR	kinase_lobe_pair	n_lobe|c_lobe	93	contact counts by kinase lobe pair
cdk5_target_validation	7VDR	CDK5	CDK5	7VDR	kinase_lobe_pair	n_lobe|hinge_region	31	contact counts by kinase lobe pair
cdk5_target_validation	7VDR	CDK5	CDK5	7VDR	kinase_lobe_pair	n_lobe|n_lobe	569	contact counts by kinase lobe pair
cdk5_target_validation	7VDR	CDK5	CDK5	7VDR	kinase_lobe_pair	n_lobe|non_kinase_context	68	contact counts by kinase lobe pair
cdk5_target_validation	7VDR	CDK5	CDK5	7VDR	kinase_lobe_pair	non_kinase_context|non_kinase_context	2578	contact counts by kinase lobe pair
cdk5_target_validation	7VDS	CDK5	CDK5	7VDS	kinase_segment	activation_segment_core	525	contact-side counts by kinase segment
cdk5_target_validation	7VDS	CDK5	CDK5	7VDS	kinase_segment	alphaC_candidate	103	contact-side counts by kinase segment
cdk5_target_validation	7VDS	CDK5	CDK5	7VDS	kinase_segment	beta3_candidate	65	contact-side counts by kinase segment
cdk5_target_validation	7VDS	CDK5	CDK5	7VDS	kinase_segment	c_lobe_core	749	contact-side counts by kinase segment
cdk5_target_validation	7VDS	CDK5	CDK5	7VDS	kinase_segment	catalytic_loop_candidate	75	contact-side counts by kinase segment
cdk5_target_validation	7VDS	CDK5	CDK5	7VDS	kinase_segment	dfg_candidate	30	contact-side counts by kinase segment
cdk5_target_validation	7VDS	CDK5	CDK5	7VDS	kinase_segment	hinge	113	contact-side counts by kinase segment
cdk5_target_validation	7VDS	CDK5	CDK5	7VDS	kinase_segment	n_lobe_core	1127	contact-side counts by kinase segment
cdk5_target_validation	7VDS	CDK5	CDK5	7VDS	kinase_segment	non_kinase_context	5438	contact-side counts by kinase segment
cdk5_target_validation	7VDS	CDK5	CDK5	7VDS	kinase_segment	p_loop_candidate	51	contact-side counts by kinase segment
cdk5_target_validation	7VDS	CDK5	CDK5	7VDS	kinase_lobe	activation_segment	555	contact-side counts by kinase lobe
cdk5_target_validation	7VDS	CDK5	CDK5	7VDS	kinase_lobe	c_lobe	824	contact-side counts by kinase lobe
cdk5_target_validation	7VDS	CDK5	CDK5	7VDS	kinase_lobe	hinge_region	113	contact-side counts by kinase lobe
cdk5_target_validation	7VDS	CDK5	CDK5	7VDS	kinase_lobe	n_lobe	1346	contact-side counts by kinase lobe
cdk5_target_validation	7VDS	CDK5	CDK5	7VDS	kinase_lobe	non_kinase_context	5438	contact-side counts by kinase lobe
cdk5_target_validation	7VDS	CDK5	CDK5	7VDS	kinase_motif_region	alphaC_region	103	contact-side counts by kinase motif region
cdk5_target_validation	7VDS	CDK5	CDK5	7VDS	kinase_motif_region	beta3_lys_region	65	contact-side counts by kinase motif region
cdk5_target_validation	7VDS	CDK5	CDK5	7VDS	kinase_motif_region	catalytic_loop	75	contact-side counts by kinase motif region
cdk5_target_validation	7VDS	CDK5	CDK5	7VDS	kinase_motif_region	dfg_region	30	contact-side counts by kinase motif region
cdk5_target_validation	7VDS	CDK5	CDK5	7VDS	kinase_motif_region	gly_rich_loop	51	contact-side counts by kinase motif region
cdk5_target_validation	7VDS	CDK5	CDK5	7VDS	kinase_motif_region	hinge_region	113	contact-side counts by kinase motif region
cdk5_target_validation	7VDS	CDK5	CDK5	7VDS	contact_context	inter-chain	166	contacts by general ontology/contact class
cdk5_target_validation	7VDS	CDK5	CDK5	7VDS	contact_context	long-range	745	contacts by general ontology/contact class
cdk5_target_validation	7VDS	CDK5	CDK5	7VDS	contact_context	medium-range	471	contacts by general ontology/contact class
cdk5_target_validation	7VDS	CDK5	CDK5	7VDS	contact_context	short-range	2756	contacts by general ontology/contact class
cdk5_target_validation	7VDS	CDK5	CDK5	7VDS	kinase_segment_pair	activation_segment_core|activation_segment_core	206	contact counts by kinase segment pair
cdk5_target_validation	7VDS	CDK5	CDK5	7VDS	kinase_segment_pair	activation_segment_core|c_lobe_core	13	contact counts by kinase segment pair
cdk5_target_validation	7VDS	CDK5	CDK5	7VDS	kinase_segment_pair	alphaC_candidate|alphaC_candidate	26	contact counts by kinase segment pair
cdk5_target_validation	7VDS	CDK5	CDK5	7VDS	kinase_segment_pair	alphaC_candidate|n_lobe_core	21	contact counts by kinase segment pair
cdk5_target_validation	7VDS	CDK5	CDK5	7VDS	kinase_segment_pair	beta3_candidate|alphaC_candidate	21	contact counts by kinase segment pair
cdk5_target_validation	7VDS	CDK5	CDK5	7VDS	kinase_segment_pair	beta3_candidate|beta3_candidate	7	contact counts by kinase segment pair
cdk5_target_validation	7VDS	CDK5	CDK5	7VDS	kinase_segment_pair	beta3_candidate|n_lobe_core	2	contact counts by kinase segment pair
cdk5_target_validation	7VDS	CDK5	CDK5	7VDS	kinase_segment_pair	c_lobe_core|activation_segment_core	86	contact counts by kinase segment pair
cdk5_target_validation	7VDS	CDK5	CDK5	7VDS	kinase_segment_pair	c_lobe_core|c_lobe_core	288	contact counts by kinase segment pair
cdk5_target_validation	7VDS	CDK5	CDK5	7VDS	kinase_segment_pair	c_lobe_core|non_kinase_context	15	contact counts by kinase segment pair
cdk5_target_validation	7VDS	CDK5	CDK5	7VDS	kinase_segment_pair	catalytic_loop_candidate|catalytic_loop_candidate	14	contact counts by kinase segment pair
cdk5_target_validation	7VDS	CDK5	CDK5	7VDS	kinase_segment_pair	catalytic_loop_candidate|dfg_candidate	3	contact counts by kinase segment pair
cdk5_target_validation	7VDS	CDK5	CDK5	7VDS	kinase_segment_pair	dfg_candidate|dfg_candidate	3	contact counts by kinase segment pair
cdk5_target_validation	7VDS	CDK5	CDK5	7VDS	kinase_segment_pair	dfg_candidate|hinge	7	contact counts by kinase segment pair
cdk5_target_validation	7VDS	CDK5	CDK5	7VDS	kinase_segment_pair	dfg_candidate|non_kinase_context	1	contact counts by kinase segment pair
cdk5_target_validation	7VDS	CDK5	CDK5	7VDS	kinase_segment_pair	hinge|c_lobe_core	9	contact counts by kinase segment pair
cdk5_target_validation	7VDS	CDK5	CDK5	7VDS	kinase_segment_pair	hinge|catalytic_loop_candidate	5	contact counts by kinase segment pair
cdk5_target_validation	7VDS	CDK5	CDK5	7VDS	kinase_segment_pair	hinge|hinge	19	contact counts by kinase segment pair
cdk5_target_validation	7VDS	CDK5	CDK5	7VDS	kinase_segment_pair	hinge|non_kinase_context	23	contact counts by kinase segment pair
cdk5_target_validation	7VDS	CDK5	CDK5	7VDS	kinase_segment_pair	n_lobe_core|activation_segment_core	14	contact counts by kinase segment pair
cdk5_target_validation	7VDS	CDK5	CDK5	7VDS	kinase_segment_pair	n_lobe_core|alphaC_candidate	8	contact counts by kinase segment pair
cdk5_target_validation	7VDS	CDK5	CDK5	7VDS	kinase_segment_pair	n_lobe_core|beta3_candidate	23	contact counts by kinase segment pair
cdk5_target_validation	7VDS	CDK5	CDK5	7VDS	kinase_segment_pair	n_lobe_core|c_lobe_core	50	contact counts by kinase segment pair
cdk5_target_validation	7VDS	CDK5	CDK5	7VDS	kinase_segment_pair	n_lobe_core|catalytic_loop_candidate	39	contact counts by kinase segment pair
cdk5_target_validation	7VDS	CDK5	CDK5	7VDS	kinase_segment_pair	n_lobe_core|dfg_candidate	13	contact counts by kinase segment pair
cdk5_target_validation	7VDS	CDK5	CDK5	7VDS	kinase_segment_pair	n_lobe_core|hinge	31	contact counts by kinase segment pair
cdk5_target_validation	7VDS	CDK5	CDK5	7VDS	kinase_segment_pair	n_lobe_core|n_lobe_core	427	contact counts by kinase segment pair
cdk5_target_validation	7VDS	CDK5	CDK5	7VDS	kinase_segment_pair	n_lobe_core|non_kinase_context	53	contact counts by kinase segment pair
cdk5_target_validation	7VDS	CDK5	CDK5	7VDS	kinase_segment_pair	n_lobe_core|p_loop_candidate	4	contact counts by kinase segment pair
cdk5_target_validation	7VDS	CDK5	CDK5	7VDS	kinase_segment_pair	non_kinase_context|non_kinase_context	2671	contact counts by kinase segment pair
cdk5_target_validation	7VDS	CDK5	CDK5	7VDS	kinase_segment_pair	p_loop_candidate|alphaC_candidate	1	contact counts by kinase segment pair
cdk5_target_validation	7VDS	CDK5	CDK5	7VDS	kinase_segment_pair	p_loop_candidate|beta3_candidate	5	contact counts by kinase segment pair
cdk5_target_validation	7VDS	CDK5	CDK5	7VDS	kinase_segment_pair	p_loop_candidate|n_lobe_core	15	contact counts by kinase segment pair
cdk5_target_validation	7VDS	CDK5	CDK5	7VDS	kinase_segment_pair	p_loop_candidate|non_kinase_context	4	contact counts by kinase segment pair
cdk5_target_validation	7VDS	CDK5	CDK5	7VDS	kinase_segment_pair	p_loop_candidate|p_loop_candidate	11	contact counts by kinase segment pair
cdk5_target_validation	7VDS	CDK5	CDK5	7VDS	kinase_lobe_pair	activation_segment|activation_segment	209	contact counts by kinase lobe pair
cdk5_target_validation	7VDS	CDK5	CDK5	7VDS	kinase_lobe_pair	activation_segment|c_lobe	13	contact counts by kinase lobe pair
cdk5_target_validation	7VDS	CDK5	CDK5	7VDS	kinase_lobe_pair	activation_segment|hinge_region	7	contact counts by kinase lobe pair
cdk5_target_validation	7VDS	CDK5	CDK5	7VDS	kinase_lobe_pair	activation_segment|non_kinase_context	1	contact counts by kinase lobe pair
cdk5_target_validation	7VDS	CDK5	CDK5	7VDS	kinase_lobe_pair	c_lobe|activation_segment	89	contact counts by kinase lobe pair
cdk5_target_validation	7VDS	CDK5	CDK5	7VDS	kinase_lobe_pair	c_lobe|c_lobe	302	contact counts by kinase lobe pair
cdk5_target_validation	7VDS	CDK5	CDK5	7VDS	kinase_lobe_pair	c_lobe|non_kinase_context	15	contact counts by kinase lobe pair
cdk5_target_validation	7VDS	CDK5	CDK5	7VDS	kinase_lobe_pair	hinge_region|c_lobe	14	contact counts by kinase lobe pair
cdk5_target_validation	7VDS	CDK5	CDK5	7VDS	kinase_lobe_pair	hinge_region|hinge_region	19	contact counts by kinase lobe pair
cdk5_target_validation	7VDS	CDK5	CDK5	7VDS	kinase_lobe_pair	hinge_region|non_kinase_context	23	contact counts by kinase lobe pair
cdk5_target_validation	7VDS	CDK5	CDK5	7VDS	kinase_lobe_pair	n_lobe|activation_segment	27	contact counts by kinase lobe pair
cdk5_target_validation	7VDS	CDK5	CDK5	7VDS	kinase_lobe_pair	n_lobe|c_lobe	89	contact counts by kinase lobe pair
cdk5_target_validation	7VDS	CDK5	CDK5	7VDS	kinase_lobe_pair	n_lobe|hinge_region	31	contact counts by kinase lobe pair
cdk5_target_validation	7VDS	CDK5	CDK5	7VDS	kinase_lobe_pair	n_lobe|n_lobe	571	contact counts by kinase lobe pair
cdk5_target_validation	7VDS	CDK5	CDK5	7VDS	kinase_lobe_pair	n_lobe|non_kinase_context	57	contact counts by kinase lobe pair
cdk5_target_validation	7VDS	CDK5	CDK5	7VDS	kinase_lobe_pair	non_kinase_context|non_kinase_context	2671	contact counts by kinase lobe pair
