# Supplementary material for: Contact-Network Phenotyping of the CDK Family Reveals Selective Distal C‑Lobe Contact Redistribution by Modern CDK5 Inhibitors and a Quantitative Selectivity Landscape against CDK2 and CDK1
Source: J Chem Inf Model. 2026 May 29;66(12):7276–95. doi: 10.1021/acs.jcim.6c00886 (PMC13292211; doi:10.1021/acs.jcim.6c00886)
Supplement: Supplementary file 2 [file ci6c00886_si_002.zip › TableS7_full_16_comparator_cross_family_panel.csv]

comparator	kinase	partner	total	gained	lost	g_LA_pct	asp144_total	partner_state
1HCK	CDK2	apo, monomeric	250	114	136	59.6	2	monomeric apo
1FIN	CDK2	cyclin-A + ATP	204	95	109	30.5	1	cyclin-A + ATP
1W98	CDK2	phospho-pCDK2 / cyclin-E	173	74	99	39.2	0	phospho-pCDK2 + cyclin-E
5A14	CDK2	monomeric, type-II inhibitor	235	95	140	55.8	2	monomeric, type-II inhibitor
3DDQ	CDK2	monomeric, roscovitine (ligand-matched to 1UNL)	184	85	99	45.9	3	monomeric + roscovitine (matched ligand)
9GP3	CDK2	cyclin-E	202	86	116	25.6	1	cyclin-E (mismatched ligand)
5HQ0	CDK1	cyclin-B + CKS2	201	83	118	25.3	3	cyclin-B + CKS2
4Y72	CDK1	monomeric/apo	201	83	118	25.3	3	monomeric
4YC3	CDK1	monomeric, inhibitor	207	83	124	34.9	3	monomeric
5LQF	CDK1	monomeric, CDK2-selective inhibitor	193	83	110	24.1	3	monomeric
7XQK	CDK3	cyclin-E1 / dinaciclib	166	68	98	45.6	0	monomeric
8H4R	CDK3	cyclin-E1 / dinaciclib	185	75	110	46.7	3	monomeric
5L2I	CDK4	palbociclib	212	84	128	16.7	5	monomeric + palbociclib
5L2S	CDK4	palbociclib (replicate)	232	88	144	25.0	6	monomeric + palbociclib
5L2T	CDK4	palbociclib (replicate)	227	88	139	26.1	8	monomeric + palbociclib
9D8U	CDK6	monomeric	233	91	142	20.9	8	monomeric
