# Supplementary material for: Contact-Network Phenotyping of the CDK Family Reveals Selective Distal C‑Lobe Contact Redistribution by Modern CDK5 Inhibitors and a Quantitative Selectivity Landscape against CDK2 and CDK1
Source: J Chem Inf Model. 2026 May 29;66(12):7276–95. doi: 10.1021/acs.jcim.6c00886 (PMC13292211; doi:10.1021/acs.jcim.6c00886)
Supplement: Supplementary file 2 [file ci6c00886_si_002.zip › TableS8_within_CDK5_and_matched_ligand_pair_summaries.csv]

pair	description	total_changed	gained	lost	gained_LA	gained_LA_pct	lost_LA	lost_LA_pct	asp144_total	asp144_gained	asp144_lost
1H4L -> 1UNL	apo CDK5 -> CDK5+roscovitine (original)	69	36	33	1	2.8	6	18.2	0	0	0
1H4L -> 7VDP	apo CDK5 -> CDK5+selective inhibitor (NEW for R1)	72	39	33	13	33.3	11	33.3	0	0	0
1UNL -> 7VDP	CDK5+rosc -> CDK5+selective (original)	39	27	12	15	55.6	4	33.3	0	0	0
1UNL -> 3DDQ	CDK5+rosc -> CDK2+rosc (NEW matched-ligand for R1)	175	93	82	13	14.0	15	18.3	1	0	1
7VDP -> 9GP3	CDK5+sel -> CDK2+ATP (ORIGINAL panel)	202	86	116	22	25.6	41	35.3	1	0	1
7VDP -> 5HQ0	CDK5+sel -> CDK1+cyclin-B+CKS2 (ORIGINAL panel)	201	83	118	21	25.3	40	33.9	3	0	3
7VDP -> 5L2I	CDK5+sel -> CDK4+palbociclib (NEW for R2)	212	84	128	14	16.7	45	35.2	5	2	3
