# Supplementary material for: Contact-Network Phenotyping of the CDK Family Reveals Selective Distal C‑Lobe Contact Redistribution by Modern CDK5 Inhibitors and a Quantitative Selectivity Landscape against CDK2 and CDK1
Source: J Chem Inf Model. 2026 May 29;66(12):7276–95. doi: 10.1021/acs.jcim.6c00886 (PMC13292211; doi:10.1021/acs.jcim.6c00886)
Supplement: Supplementary file 2 [file ci6c00886_si_002.zip › TableS9_MD_ensemble_per_system_summary.csv]

sys	n_frames	n_total_mean	n_total_sd	n_la_mean	n_la_sd	n_asp144_mean	n_asp144_sd	N-lobe_mean	N-lobe_sd	hinge_mean	hinge_sd	C-lobe early_mean	C-lobe early_sd	cat-loop_mean	cat-loop_sd	DFG_mean	DFG_sd	act-seg_mean	act-seg_sd	substrate-Clobe_mean	substrate-Clobe_sd	distal-Clobe_mean	distal-Clobe_sd
1h4l	60	4117.35	21.3	0.0	0.0	12.85	1.7	920.6	14.9	98.8	2.4	491.7	8.1	163.9	3.3	42.0	3.5	650.8	11.3	1192.6	13.8	1456.6	13.7
1unl	60	4169.85	23.43	282.6	14.91	15.3	1.15	920.4	9.9	96.8	1.5	478.0	8.8	163.0	3.0	68.1	4.2	685.6	9.0	1188.3	16.5	1484.9	16.6
3ddq	60	5166.75	28.68	908.4	26.47	18.1	0.3	940.2	12.7	97.5	2.2	483.8	6.9	153.7	3.2	47.6	2.3	365.8	6.7	1138.0	15.6	1385.0	12.7
5l2i	60	1328.85	11.8	310.95	20.03	8.45	1.08	392.8	5.6	35.7	5.5	232.4	7.3	71.6	2.3	23.4	2.1	164.7	2.8	301.1	9.7	359.7	7.8
7vdp	60	4153.15	16.56	691.55	60.76	15.25	1.27	917.8	6.5	96.5	1.3	497.3	9.2	157.9	2.8	52.6	2.9	668.4	11.1	1204.4	13.2	1473.2	16.6
