# Supplementary material for: Contact-Network Phenotyping of the CDK Family Reveals Selective Distal C‑Lobe Contact Redistribution by Modern CDK5 Inhibitors and a Quantitative Selectivity Landscape against CDK2 and CDK1
Source: J Chem Inf Model. 2026 May 29;66(12):7276–95. doi: 10.1021/acs.jcim.6c00886 (PMC13292211; doi:10.1021/acs.jcim.6c00886)
Supplement: Supplementary file 2 [file ci6c00886_si_002.zip › TableS10_cutoff_sensitivity.csv]

cutoff_A	apo_anchored_ratio_fold	within_CDK5_changed_pct_mean	cross_family_changed_pct_mean	D144_changed_within_CDK5_mean	D144_changed_cross_family_median	notes
4.0	9.4	7.8	25.6	0.0	2.8	Tighter cutoff; LA enrichment slightly lower; hierarchy preserved.
4.5	11.9	9.2	28.3	0.0	3.0	Nominal cutoff used in main text (Figures 4B, 12, S1).
5.0	13.2	10.4	30.1	0.0	3.2	Looser cutoff; LA enrichment higher; D144 gradient preserved.
5.5	12.1	11.1	31.6	0.0	3.5	Loose cutoff; LA enrichment slightly lower; hierarchy preserved.
