# Supplementary material for: Contact-Network Phenotyping of the CDK Family Reveals Selective Distal C‑Lobe Contact Redistribution by Modern CDK5 Inhibitors and a Quantitative Selectivity Landscape against CDK2 and CDK1
Source: J Chem Inf Model. 2026 May 29;66(12):7276–95. doi: 10.1021/acs.jcim.6c00886 (PMC13292211; doi:10.1021/acs.jcim.6c00886)
Supplement: Supplementary file 2 [file ci6c00886_si_002.zip › analysis_parameters.json]

{
  "schema_version": "1.0",
  "schema_description": "Complete machine-readable parameter set for the contact-network phenotyping pipeline reported in Nael, Alakonda, Elokely (2026), J. Chem. Inf. Model. ci-2026-008866",
  "manuscript": {
    "title": "Contact-Network Phenotyping of the CDK Family Reveals Selective Distal C-Lobe Contact Redistribution by Modern CDK5 Inhibitors and a Quantitative Selectivity Landscape Against CDK2 and CDK1",
    "authors": ["Manal A. Nael", "Laxman M. Alakonda", "Khaled M. Elokely"],
    "corresponding_author_email": "kelokely@uwyo.edu",
    "manuscript_id": "ci-2026-008866",
    "revision_date": "2026-05-14"
  },

  "contact_map_parameters": {
    "description": "Parameters for Cα-Cα residue-pair contact-map computation from a single PDB structure.",
    "ca_distance_cutoff_A": 8.0,
    "min_sequence_separation": 4,
    "min_sequence_separation_comment": "Minimum |i - j| between residues to retain a contact, set to > 3 (i.e. 4 or more) to exclude short-range backbone proximities.",
    "chain_selection": "primary_kinase_chain_only",
    "chain_selection_comment": "Only the primary kinase chain (chain A in all structures used) is retained; cyclin, p25/p35, or CKS partners are dropped before contact-map computation. Partner-state effects are addressed separately by the partner-state stratification in Figure 12B.",
    "altloc_selection": "first_or_A",
    "include_modified_residues": true,
    "exclude_hetero_atoms": true,
    "exclude_water": true
  },

  "ligand_adjacency_parameters": {
    "description": "Parameters for labeling residue-residue contacts as ligand-adjacent.",
    "ligand_heavy_atom_distance_cutoff_A": 4.5,
    "comment": "A contact is labeled ligand-adjacent if at least one of the two residues has a side-chain or backbone heavy atom within 4.5 Å of any heavy atom of the bound ligand. Robustness to this cutoff (4.0 to 5.5 Å) is documented in Figure S1 and Table S10.",
    "pocket_lining_distance_cutoff_A": 5.0,
    "pocket_lining_comment": "Pocket-lining residues used for the structural overlay in Figure 9A are defined as residues with any heavy atom within 5.0 Å of the bound selective inhibitor."
  },

  "pairwise_comparison_parameters": {
    "description": "Parameters for Needleman-Wunsch sequence alignment and pairwise contact-network comparison between two CDK structures.",
    "alignment_algorithm": "global_needleman_wunsch",
    "substitution_matrix": "BLOSUM62",
    "gap_open_penalty": -10,
    "gap_extend_penalty": -0.5,
    "distance_difference_threshold_A": 0.5,
    "distance_difference_comment": "A residue pair is classified as a changed contact between two structures if it is a contact in exactly one of the two structures, or if it is a contact in both but the Cα-Cα distance differs by more than 0.5 Å.",
    "gained_lost_classification": {
      "gained": "present_in_structure_B_only_or_distance_decreased",
      "lost": "present_in_structure_A_only_or_distance_increased"
    }
  },

  "miyazawa_jernigan_z_score_parameters": {
    "description": "Parameters for the per-residue Miyazawa-Jernigan knowledge-based statistical-potential contact-environment Z-score lookup. This is a knowledge-based PDB-derived score and is not a thermodynamic frustration measure in the Wolynes / Frustratometer sense.",
    "contact_potential_source": "Miyazawa_Jernigan_1996_J_Mol_Biol_256_623",
    "sequence_shuffles_per_position": 1000,
    "shuffle_method": "random_permutation_of_residue_identities_at_fixed_contact_neighborhood",
    "atypical_z_score_threshold": 1.0,
    "atypical_z_score_threshold_comment": "Residues with Z > 1.0 are labeled atypical (in the upper tail of the shuffle distribution). The top-ranked residue per structure is the residue with the highest Z-score irrespective of this threshold.",
    "random_seed": 12345,
    "random_seed_comment": "Fixed for reproducibility of per-residue Z-score values across reruns; different seeds give Z-scores within approximately ± 0.05 of reported values."
  },

  "hub_centrality_parameters": {
    "description": "Parameters for the weighted-degree hub centrality ranking used in Figure 7B.",
    "edge_weight": "inverse_ca_distance",
    "edge_weight_formula": "w_ij = 1 / d_ij  for d_ij <= 8.0 A; 0 otherwise",
    "centrality_metric": "weighted_node_degree",
    "include_ligand_edges": true,
    "include_ligand_edges_comment": "Ligand heavy atoms are added as additional nodes connected to residue Cα atoms within 4.5 Å; this allows direct identification of ligand-contacting residues as hubs."
  },

  "kinase_topology_adapter_cdk5_numbering": {
    "description": "Canonical CDK5 kinase-domain region boundary definitions used by the kinase-topology adapter. All residue ranges are inclusive and use CDK5 sequential numbering. The adapter projects equivalent regions onto CDK1, CDK2, CDK3, CDK4, and CDK6 via the Needleman-Wunsch alignment.",
    "kinase_domain_total_residues": 292,
    "regions": {
      "N_lobe": {"start": 1, "end": 85, "description": "N-terminal lobe, beta-sheet rich"},
      "p_loop": {"start": 11, "end": 18, "description": "Glycine-rich loop, GQGTFG motif anchor"},
      "beta3_strand_anchor": {"start": 29, "end": 35, "description": "Beta3 strand containing the catalytic lysine K33"},
      "alphaC_helix": {"start": 45, "end": 57, "description": "alphaC helix containing the regulatory glutamate E51"},
      "gatekeeper": {"start": 80, "end": 80, "description": "Gatekeeper residue F80"},
      "hinge": {"start": 81, "end": 86, "description": "Kinase hinge region containing the medicinal-chemistry anchor C83"},
      "C_lobe_core_early": {"start": 87, "end": 124, "description": "Proximal C-lobe core (alphaD, alphaE, beta6)"},
      "catalytic_loop": {"start": 125, "end": 133, "description": "Catalytic loop containing the HRD motif"},
      "pre_DFG_base": {"start": 134, "end": 143, "description": "Pre-DFG segment"},
      "DFG_motif": {"start": 144, "end": 146, "description": "DFG motif (D144, F145, G146)"},
      "activation_segment": {"start": 147, "end": 172, "description": "Activation segment from DFG to APE motif"},
      "APE_motif": {"start": 170, "end": 172, "description": "APE motif marking the end of the activation segment"},
      "substrate_binding_C_lobe": {"start": 173, "end": 220, "description": "Substrate-binding C-lobe sub-region"},
      "distal_C_lobe_core": {"start": 221, "end": 292, "description": "Distal C-lobe core, identified as the principal locus of contact redistribution in the selective inhibitor transition"}
    },
    "key_residues": {
      "K33": "Catalytic lysine on beta3 strand",
      "E51": "Regulatory glutamate on alphaC helix",
      "F80": "Gatekeeper residue",
      "C83": "Hinge medicinal-chemistry anchor (CDK5; equivalent to L83 in CDK2/CDK1)",
      "K104": "C-lobe core early, cation partner of Y285 cation-pi bridge",
      "D144": "DFG aspartate, target of selective inhibitor hydrogen bond",
      "Y285": "Distal C-lobe core, aromatic partner of K104 cation-pi bridge"
    },
    "comment": "Canonical region assignments are validated against the canonical CDK5 kinase-domain map. See main text Section 1 for quality-assessment statistics on adapter accuracy across the 30-structure panel."
  },

  "structural_panel": {
    "description": "Complete list of PDB structures used in this study.",
    "total_structures": 30,
    "total_pairwise_comparisons": 21,
    "cdk5_target_validation_panel": {
      "n_structures": 10,
      "apo": ["1H4L"],
      "classical_non_selective_inhibitors": ["1UNG", "1UNH", "1UNL", "3O0G", "4AU8"],
      "modern_selective_naphthyridines": ["7VDP", "7VDQ", "7VDR", "7VDS"]
    },
    "cdk_selectivity_close_comparator_panel": {
      "n_structures": 11,
      "CDK1": ["5HQ0", "4Y72", "4YC3", "5LQF"],
      "CDK2": ["1HCK", "1FIN", "1W98", "5A14", "3DDQ", "9GP3"],
      "CDK3": ["7XQK", "8H4R"]
    },
    "cdk_liability_broad_panel": {
      "n_structures": 9,
      "CDK4": ["5L2I", "5L2S", "5L2T"],
      "CDK6": ["9D8U"],
      "additional_cdk1_cdk2": ["1B38", "1B39", "1JST", "1LCK", "5L2F"]
    },
    "matched_ligand_comparators": {
      "description": "Pairs of structures bound to chemically identical or near-identical ligands across different kinases, used to control for ligand-identity effects in cross-family comparisons.",
      "roscovitine_pair": ["1UNL (CDK5)", "3DDQ (CDK2)"],
      "matched_ligand_changed_pct": 14.0,
      "ligand_mismatched_changed_pct_for_same_kinase_pair_7VDP_vs_3DDQ": 25.0
    },
    "headline_pairwise_comparisons": {
      "within_cdk5_apo_to_non_selective": "1H4L -> 1UNL",
      "within_cdk5_apo_to_selective": "1H4L -> 7VDP",
      "within_cdk5_non_selective_to_selective": "1UNL -> 7VDP",
      "matched_ligand_cross_family": "1UNL (CDK5-roscovitine) -> 3DDQ (CDK2-roscovitine)",
      "cross_family_cdk5_to_cdk2_headline": "7VDP -> 3DDQ",
      "cross_family_cdk5_to_cdk1_headline": "7VDP -> 5HQ0",
      "cross_family_cdk5_to_cdk6_headline": "7VDP -> 9D8U",
      "cross_family_cdk5_to_cdk4_headline": "7VDP -> 5L2I"
    }
  },

  "headline_observables": {
    "description": "The principal numerical observables reported in the main text, with their definitions.",
    "apo_anchored_ligand_adjacent_enrichment_ratio": {
      "value_fold": 11.9,
      "numerator_pct": 33.3,
      "numerator_definition": "Fraction of gained contacts that are ligand-adjacent in the 1H4L (apo) to 7VDP (selective) transition, 13 of 39.",
      "denominator_pct": 2.8,
      "denominator_definition": "Fraction of gained contacts that are ligand-adjacent in the 1H4L (apo) to 1UNL (non-selective) transition, 1 of 36.",
      "cutoff_sensitivity_range_fold": [9.4, 13.2],
      "cutoff_sensitivity_range_comment": "Range of apo-anchored ratio values across cutoffs 4.0 to 5.5 Å (Table S10, Figure S1)."
    },
    "non_selective_to_selective_ligand_adjacent_pct": {
      "value_pct": 55.6,
      "definition": "Fraction of gained contacts that are ligand-adjacent in the 1UNL (non-selective) to 7VDP (selective) transition, 15 of 27."
    },
    "d144_contact_shell_changed_count_per_kinase": {
      "description": "Per-kinase mean ± SD of the number of D144 contact-shell changed contacts in pairwise 7VDP-versus-cross-family comparisons. Non-circular structural observable underlying Figure 12A.",
      "CDK5_within_n_pairs_3": {"mean": 0.0, "sd": 0.0, "n_pairs": 3},
      "CDK2_n_6": {"mean": 1.5, "sd": 1.0, "n_structures": 6},
      "CDK3_n_2": {"mean": 1.5, "sd": 2.1, "n_structures": 2},
      "CDK1_n_4": {"mean": 3.0, "sd": 0.0, "n_structures": 4},
      "CDK4_n_3": {"mean": 6.3, "sd": 1.5, "n_structures": 3},
      "CDK6_n_1": {"mean": 8.0, "sd": null, "n_structures": 1}
    },
    "d144_partner_state_stratification": {
      "description": "Partition of cross-family D144 contact-shell changed-contact counts by partner state (Figure 12B).",
      "partner_bound_n_6": {"mean": 1.3, "sd": 1.4, "n_structures": 6},
      "monomeric_with_ligand_n_5": {"mean": 3.8, "sd": 2.4, "n_structures": 5},
      "interpretation": "Partner-bound shows less D144 reshaping than monomeric-with-ligand, the opposite direction of a partner-stripping artifact."
    },
    "region_burden_deltas_cdk5_minus_cdk2": {
      "description": "Mean contact burden differential between CDK5 and CDK2 for the three principal CDK5-distinguishing kinase regions; 95% bootstrap CIs from 10,000 resamples.",
      "hinge": {"delta_contacts": 124, "ci_95_low": 115, "ci_95_high": 133},
      "C_lobe_core_early": {"delta_contacts": 165, "ci_95_low": 150, "ci_95_high": 180},
      "activation_segment": {"delta_contacts": -290, "ci_95_low": -308, "ci_95_high": -272}
    },
    "four_tier_divergence_hierarchy": {
      "description": "Contact-network changed fraction across the four tiers of the divergence hierarchy reported in Section 6 and Figure 8B.",
      "tier_1_internal_cdk5_evolution_1UNL_to_7VDP_pct": 6.0,
      "tier_2_apo_to_bound_cdk5_1H4L_to_1UNL_pct": 10.5,
      "tier_3_cdk5_to_cdk2_cdk1_mean_pct": 28.35,
      "tier_4_cdk5_to_cdk6_pct": 36.8
    }
  },

  "bootstrap_parameters": {
    "description": "Parameters for nonparametric bootstrap confidence intervals used in Figure 9B and Section 7.",
    "n_iterations": 10000,
    "resampling_unit": "per_structure_burden_value_within_each_cdk_subtype",
    "ci_level": 0.95,
    "random_seed": 42
  },

  "molecular_dynamics_parameters": {
    "description": "Parameters for the supplementary MD-ensemble robustness check reported in SI Section S9. MD is used only to verify that static-crystal contact-network observables are robust to short ensemble averaging; no kinetic, thermodynamic, or free-energy claim is made from the MD output.",
    "engine": "Desmond",
    "engine_version": "Schrodinger_2025-2",
    "force_field": {
      "protein": "S-OPLS",
      "water": "TIP3P",
      "ions": "OPLS_compatible"
    },
    "system_preparation": {
      "tool": "Protein_Preparation_Wizard_Schrodinger_2025-2",
      "pH": 7.4,
      "missing_loops_filled_with": "Prime",
      "minimization_rmsd_target_A": 0.3,
      "crystal_water_handling": "remove_waters_greater_than_5A_from_ligand_heavy_atoms"
    },
    "solvation": {
      "box_shape": "orthorhombic",
      "minimum_buffer_A": 10.0,
      "salt_concentration_M": 0.15,
      "salt_species": "NaCl",
      "neutralization": true
    },
    "equilibration": {
      "protocol": "Desmond_default_6_stage_relaxation",
      "stages": [
        "Brownian_NVT_10K_with_heavy_atom_restraints",
        "NVT_Langevin_with_backbone_restraints",
        "NPT_Langevin_with_backbone_restraints",
        "temperature_annealing_to_300K",
        "NPT_with_backbone_restraints",
        "unrestrained_NPT_equilibration"
      ],
      "total_equilibration_time_ps": 260
    },
    "production": {
      "ensemble": "NPT",
      "temperature_K": 300.0,
      "pressure_bar": 1.01325,
      "barostat": "MTK",
      "barostat_tau_ps": 2.0,
      "thermostat": "MTK_Nose_Hoover",
      "thermostat_tau_ps": 1.0,
      "integration_method": "RESPA_MTS",
      "mts_timestep_fs": [2, 2, 6],
      "timestep_outer_fs_comment": "Bonded interactions every 2 fs; near-range nonbonded every 2 fs; far-range nonbonded and electrostatic update every 6 fs.",
      "production_time_ns": 200,
      "trajectory_frame_interval_ps": 200,
      "n_replicas_per_system": 3,
      "replica_seed_strategy": "different_initial_velocities_same_prepared_input"
    },
    "nonbonded": {
      "lennard_jones_cutoff_A": 9.0,
      "electrostatic_method": "PME",
      "pme_grid_spacing_A": 0.8
    },
    "ensemble_analysis": {
      "snapshot_extraction_interval_ns": 10,
      "snapshots_per_replica": 20,
      "snapshots_per_system": 60,
      "extraction_tool": "Schrodinger_trj2mae",
      "retained_atoms": "protein_and_ligand_only",
      "per_frame_analysis_pipeline": "same_as_static_crystal_analysis"
    },
    "systems_analyzed": ["1H4L", "1UNL", "7VDP", "3DDQ", "5L2I"],
    "hardware": "NVIDIA_L40S_GPU_nodes",
    "facility": "University_of_Wyoming_Advanced_Research_Computing_Center"
  },

  "klifs_benchmarking_parameters": {
    "description": "Parameters for the within-CDK5 classification benchmark reported in main-text Table 3 and Figure S10.",
    "task": "binary_classification_of_5_apo_plus_selective_versus_5_classical_non_selective_cdk5_structures",
    "n_total_structures": 10,
    "klifs_pocket_size_residues": 85,
    "klifs_baseline_auc_descriptive": 0.50,
    "klifs_baseline_comment": "Invariant within the CDK5 set because all CDK5 structures share the identical pocket sequence; by convention an invariant predictor yields AUC = 0.5.",
    "contact_network_classifier": "binary_top_ranked_vs_not_top_ranked_d144_mj_z_score",
    "contact_network_descriptive_metrics_within_cdk5_n_10": {
      "auc": 1.00,
      "sensitivity": 1.0,
      "specificity": 1.0
    },
    "comment": "Metrics are reported as descriptive within the n = 10 CDK5 set; the effective independent unit is one selective chemotype plus the apo structure. Non-circular cross-family evidence supporting the underlying D144 claim is provided by Figure 12 and Figure S8."
  },

  "statistical_approach": {
    "description": "Statistical reporting conventions used throughout the manuscript.",
    "p_values_reported": false,
    "p_values_comment": "No formal inferential p-values are reported. The available structural sample sizes are small and reflect the available PDB inventory rather than a sample from a defined broader population; we therefore report descriptive statistics and panel-wide pattern consistency rather than inferential significance.",
    "descriptive_metrics_used": [
      "counts_and_percentages_for_changed_contact_categories",
      "mean_plus_minus_sd_for_per_kinase_grouped_observables",
      "95_pct_bootstrap_ci_from_10000_resamples_for_region_burden_deltas",
      "descriptive_auc_sensitivity_specificity_for_within_cdk5_classification"
    ],
    "robustness_evidence_strategy": [
      "consistency_across_16_comparator_cross_family_panel_figure_s3",
      "cutoff_sensitivity_across_4_0_to_5_5_A_figure_s1_table_s10",
      "convergence_with_md_ensemble_values_figure_s7"
    ]
  },

  "software_environment": {
    "python_version": "3.11",
    "core_dependencies": {
      "numpy": ">=1.24",
      "scipy": ">=1.10",
      "biopython": ">=1.81",
      "pandas": ">=2.0",
      "matplotlib": ">=3.7",
      "networkx": ">=3.1"
    },
    "structural_tools": {
      "pymol": "open_source_2.5.0",
      "pdb_source": "RCSB_Protein_Data_Bank",
      "klifs_source": "klifs_vu_nl_2024_release"
    },
    "molecular_dynamics_software": {
      "schrodinger_suite": "2025-2"
    },
    "analysis_framework": {
      "name": "pdb_analyzer",
      "version": "7.2.0",
      "comment": "Custom Python framework implementing the contact-network phenotyping pipeline described in this work. Pseudo-code for the six novel methods is provided in SI_Algorithms_Parameters.pdf."
    }
  }
}
